# Supplementary material for: The prognostic value of MEK pathway–associated estrogen receptor signaling activity for female cancers
Source: Br J Cancer. 2024 Apr 6;130(11):1875–84. doi: 10.1038/s41416-024-02668-w (PMC11130254; doi:10.1038/s41416-024-02668-w)
Supplement: Supplementary file 3 — Table S1 [file 41416_2024_2668_MOESM3_ESM.xlsx]

## Sheet: BRCA
	EERES
TCGA-E2-A1L7	0.143818
TCGA-AR-A0U0	-0.331744
TCGA-BH-A28O	-0.266356
TCGA-A2-A0D4	0.314799
TCGA-E9-A1R4	0.0824486
TCGA-AO-A1KQ	0.218108
TCGA-AC-A62V	0.045485
TCGA-D8-A143	-0.302897
TCGA-A2-A0SV	0.0665673
TCGA-AN-A0XW	0.118148
TCGA-D8-A1XV	-0.0962692
TCGA-A2-A4RW	-0.00993919
TCGA-A7-A0CD	0.379374
TCGA-E2-A1IG	-0.101841
TCGA-D8-A1XB	0.372744
TCGA-C8-A134	-0.473626
TCGA-BH-A0BS	-0.136387
TCGA-AR-A2LE	-0.00972592
TCGA-A2-A0CO	0.0701822
TCGA-E9-A1NA	-0.130834
TCGA-AN-A0AK	0.134367
TCGA-A7-A0DA	-0.280633
TCGA-E2-A572	-0.070788
TCGA-A2-A259	0.364032
TCGA-BH-A28Q	0.194888
TCGA-E2-A1IO	0.375807
TCGA-AQ-A7U7	-0.281459
TCGA-AN-A0FD	0.231081
TCGA-A8-A07G	0.167935
TCGA-AO-A0JL	-0.596691
TCGA-B6-A0IM	0.302852
TCGA-B6-A0IP	0.137003
TCGA-GM-A2DF	-0.556619
TCGA-A2-A25B	0.0558639
TCGA-BH-A0B0	0.0473331
TCGA-AO-A0JD	0.213725
TCGA-AN-A0FL	-0.355935
TCGA-E2-A14V	0.370147
TCGA-AN-A0FF	0.391232
TCGA-C8-A138	-0.483577
TCGA-E2-A14R	-0.41971
TCGA-AC-A2BM	-0.0124726
TCGA-A1-A0SP	-0.34032
TCGA-A2-A0CQ	-0.0756915
TCGA-A8-A08J	-0.340758
TCGA-BH-A6R8	0.264171
TCGA-E9-A1QZ	0.168866
TCGA-A8-A0AB	0.048334
TCGA-BH-A0H9	-0.306272
TCGA-AC-A3W7	0.185963
TCGA-B6-A0IE	0.119331
TCGA-A8-A07I	0.0677479
TCGA-BH-A0BQ	0.0262697
TCGA-LD-A9QF	-0.313179
TCGA-BH-A18T	-0.381594
TCGA-A7-A26G	-0.432397
TCGA-BH-A0H7	0.440494
TCGA-D8-A1XG	0.169091
TCGA-BH-A0E0	0.15568
TCGA-E2-A14U	0.405484
TCGA-S3-AA10	-0.364573
TCGA-BH-A0B7	-0.113005
TCGA-A8-A076	0.0723196
TCGA-B6-A0RN	0.0233212
TCGA-E9-A244	-0.276926
TCGA-E2-A1LK	-0.39734
TCGA-LL-A5YL	-0.159198
TCGA-A8-A06Y	0.182315
TCGA-BH-A0AZ	0.290997
TCGA-B6-A0X0	0.390435
TCGA-EW-A1P4	-0.171088
TCGA-BH-A0BG	-0.407573
TCGA-D8-A1JD	0.36721
TCGA-BH-A18K	0.190087
TCGA-D8-A27F	-0.271855
TCGA-A8-A09I	0.0188378
TCGA-A2-A0ST	-0.453374
TCGA-BH-A1FH	-0.229335
TCGA-A7-A0D9	-0.0789914
TCGA-B6-A0IN	-0.418116
TCGA-E2-A15K	0.213555
TCGA-E2-A14Y	-0.00265939
TCGA-LD-A7W5	-0.305575
TCGA-B6-A0I5	0.179874
TCGA-A2-A3XV	-0.403987
TCGA-A2-A0SX	-0.363521
TCGA-EW-A1OY	0.307632
TCGA-AN-A0FJ	-0.300748
TCGA-AR-A24Z	0.208842
TCGA-D8-A1XT	-0.475157
TCGA-B6-A0RL	-0.0996935
TCGA-E9-A22E	-0.152196
TCGA-BH-A18P	-0.204855
TCGA-E2-A15H	0.26809
TCGA-E9-A1NG	-0.187727
TCGA-D8-A1JK	-0.348403
TCGA-AC-A7VB	0.106378
TCGA-AO-A0J2	-0.160891
TCGA-BH-A0B8	0.285876
TCGA-D8-A27N	-0.105177
TCGA-AC-A8OS	-0.085654
TCGA-BH-A0DO	-0.264336
TCGA-E2-A14Z	-0.135326
TCGA-E2-A1BC	-0.432341
TCGA-AR-A256	-0.330509
TCGA-A7-A426	0.215058
TCGA-A8-A08B	0.0833503
TCGA-E2-A15C	0.349741
TCGA-AC-A5XS	0.0371377
TCGA-OL-A6VR	0.359731
TCGA-BH-A18Q	-0.379247
TCGA-AR-A24R	0.186741
TCGA-BH-A0DG	0.0577731
TCGA-EW-A1PG	0.307522
TCGA-A8-A08H	-0.338078
TCGA-BH-A0DD	0.361776
TCGA-E2-A1B4	0.0976846
TCGA-D8-A27H	-0.324837
TCGA-E2-A1BD	0.265808
TCGA-AO-A03T	-0.178646
TCGA-B6-A1KN	-0.102214
TCGA-A7-A5ZV	-0.362676
TCGA-BH-A2L8	0.0336096
TCGA-A2-A0YH	0.367295
TCGA-D8-A1JI	0.17998
TCGA-AR-A1AH	-0.541631
TCGA-BH-A0HW	0.120788
TCGA-EW-A1J3	-0.110429
TCGA-A7-A5ZX	0.0618219
TCGA-EW-A423	-0.241974
TCGA-A2-A25E	0.142417
TCGA-E2-A153	0.561707
TCGA-C8-A26Y	-0.407854
TCGA-OL-A66H	-0.054249
TCGA-AQ-A04L	-0.240421
TCGA-BH-A0WA	-0.372162
TCGA-BH-A1EX	-0.387638
TCGA-A8-A08C	-0.140479
TCGA-BH-A0C3	-0.247619
TCGA-BH-A0DE	0.141489
TCGA-AN-A0AS	0.00497389
TCGA-BH-A0GY	0.388538
TCGA-AR-A1AN	0.27335
TCGA-BH-A18S	-0.0222427
TCGA-AC-A23H	-0.397809
TCGA-OL-A5RZ	-0.431168
TCGA-E2-A15M	0.228678
TCGA-E9-A1RC	0.203158
TCGA-GM-A2DN	-0.00922925
TCGA-B6-A0I1	-0.382355
TCGA-EW-A1IW	0.374862
TCGA-BH-A42V	0.224093
TCGA-AR-A251	-0.402222
TCGA-AC-A8OP	0.0703635
TCGA-D8-A1XU	0.122061
TCGA-BH-A18L	0.27349
TCGA-B6-A0IK	-0.090525
TCGA-BH-A0B1	0.386762
TCGA-A8-A06Q	-0.218567
TCGA-D8-A27R	0.12661
TCGA-E9-A22G	-0.44656
TCGA-AO-A03N	-0.433325
TCGA-E2-A1LE	-0.388687
TCGA-3C-AAAU	0.0146786
TCGA-LL-A9Q3	0.143685
TCGA-AR-A2LM	0.0422337
TCGA-BH-A0HA	-0.374937
TCGA-AR-A0TS	-0.465666
TCGA-AR-A24T	0.110625
TCGA-D8-A1JP	-0.285251
TCGA-A8-A06U	0.0359078
TCGA-PE-A5DC	0.104155
TCGA-BH-A0DI	-0.0375292
TCGA-D8-A1XL	0.00424319
TCGA-S3-AA11	0.0814109
TCGA-AO-A0JJ	0.337442
TCGA-B6-A1KI	0.224675
TCGA-A1-A0SB	-0.369219
TCGA-3C-AALJ	-0.0528677
TCGA-A2-A0CR	-0.233682
TCGA-D8-A1JG	-0.410434
TCGA-AN-A0FZ	0.283649
TCGA-BH-A0BZ	0.01196
TCGA-A8-A095	0.240035
TCGA-BH-A1FE	-0.4627
TCGA-A8-A07F	0.202703
TCGA-BH-A1EN	-0.302053
TCGA-A2-A0EO	0.495172
TCGA-A2-A3XT	-0.432734
TCGA-D8-A1Y2	-0.220354
TCGA-BH-A1FB	0.211363
TCGA-A7-A26F	-0.640954
TCGA-E9-A5UP	0.180472
TCGA-A2-A1G0	0.285828
TCGA-BH-A0H0	-0.0434699
TCGA-PL-A8LV	-0.489576
TCGA-BH-A209	-0.314277
TCGA-AO-A1KS	-0.0488179
TCGA-BH-A0C0	-0.205316
TCGA-A8-A0A7	-0.437479
TCGA-BH-A0BF	-0.238307
TCGA-E9-A1RI	-0.414159
TCGA-BH-A0DP	0.208056
TCGA-AC-A62X	-0.384194
TCGA-A8-A083	0.157175
TCGA-A8-A08L	-0.462212
TCGA-D8-A146	0.23628
TCGA-E2-A1IJ	0.125711
TCGA-A1-A0SG	0.449209
TCGA-D8-A1XC	0.111035
TCGA-AO-A0J5	-0.227476
TCGA-BH-A0B5	0.0522245
TCGA-3C-AALK	0.426191
TCGA-AO-A0J9	-0.491875
TCGA-A2-A3KD	0.455601
TCGA-C8-A12Q	-0.191141
TCGA-A8-A0A2	-0.202673
TCGA-C8-A1HK	-0.359176
TCGA-A2-A0CV	0.111764
TCGA-D8-A27I	0.184565
TCGA-EW-A424	0.0997835
TCGA-EW-A6S9	-0.116265
TCGA-D8-A1X6	0.195672
TCGA-BH-A1F6	-0.259007
TCGA-BH-A0BL	-0.466617
TCGA-EW-A1J5	0.0429867
TCGA-AN-A046	0.108905
TCGA-EW-A1IX	0.416096
TCGA-E9-A1R5	0.0398297
TCGA-E2-A1L6	0.383288
TCGA-AO-A0JC	-0.495559
TCGA-E2-A1LB	-0.12044
TCGA-E9-A54Y	-0.250495
TCGA-GM-A3XG	0.195876
TCGA-EW-A2FW	0.176747
TCGA-AR-A24S	-0.0613461
TCGA-OL-A97C	-0.059954
TCGA-AR-A2LL	0.155344
TCGA-D8-A1XA	0.216772
TCGA-E2-A1B5	-0.308158
TCGA-E2-A15A	0.201189
TCGA-E2-A14N	-0.471286
TCGA-A7-A3RF	-0.190674
TCGA-A2-A0D2	-0.344794
TCGA-D8-A1JA	-0.239443
TCGA-E2-A10C	-0.182389
TCGA-A2-A0EX	0.440754
TCGA-BH-A0DT	0.420975
TCGA-A7-A0CE	0.21731
TCGA-A2-A4S2	0.23137
TCGA-AR-A5QM	0.365122
TCGA-AR-A24W	0.121775
TCGA-AC-A3TM	0.0932763
TCGA-4H-AAAK	0.271976
TCGA-A7-A0CG	0.17794
TCGA-BH-A18N	0.280531
TCGA-D8-A27E	-0.0588315
TCGA-A8-A06O	-0.105255
TCGA-C8-A8HQ	0.040893
TCGA-A7-A26J	-0.593049
TCGA-B6-A0RU	-0.282156
TCGA-BH-A18V	-0.2185
TCGA-HN-A2NL	-0.489644
TCGA-E2-A1II	-0.447679
TCGA-AR-A24O	0.148961
TCGA-A7-A26E	-0.455531
TCGA-GM-A2D9	-0.127782
TCGA-A8-A07W	0.298348
TCGA-A2-A04W	-0.0382718
TCGA-D8-A1XY	0.250119
TCGA-EW-A1P7	-0.408277
TCGA-A8-A093	0.269266
TCGA-AC-A2FB	0.29801
TCGA-C8-A137	-0.0925639
TCGA-E9-A1N3	-0.0523404
TCGA-BH-A0DQ	0.214313
TCGA-AC-A3BB	0.339066
TCGA-C8-A1HJ	-0.563743
TCGA-B6-A0IO	0.0413073
TCGA-C8-A1HL	0.0261434
TCGA-A8-A07Z	0.482645
TCGA-A2-A3XU	-0.394061
TCGA-A2-A0T3	0.293922
TCGA-AN-A0XT	0.307565
TCGA-AC-A62Y	0.174105
TCGA-GM-A2DB	-0.47759
TCGA-A8-A07S	0.110572
TCGA-BH-A204	-0.294024
TCGA-A2-A0D1	-0.47032
TCGA-AN-A0AT	-0.500407
TCGA-B6-A0IJ	-0.426101
TCGA-E2-A15E	0.322008
TCGA-A8-A0A4	-0.0338715
TCGA-A8-A09T	0.457152
TCGA-A2-A3XY	-0.440072
TCGA-BH-A18U	-0.116602
TCGA-A8-A06Z	0.115668
TCGA-A2-A3KC	0.32897
TCGA-AR-A1AJ	-0.437371
TCGA-OL-A66O	0.088533
TCGA-AC-A3YI	-0.0556144
TCGA-BH-A0BT	-0.0144514
TCGA-AO-A1KT	0.0278162
TCGA-AR-A0TT	-0.205379
TCGA-BH-A1FL	0.0968476
TCGA-B6-A409	-0.305676
TCGA-E9-A248	-0.393373
TCGA-A2-A3Y0	-0.412629
TCGA-A7-A3IZ	-0.040259
TCGA-LL-A6FR	-0.315597
TCGA-E9-A22H	0.33545
TCGA-A1-A0SI	-0.0648494
TCGA-AN-A0XO	0.377483
TCGA-BH-A0HF	0.43967
TCGA-B6-A0WS	0.378118
TCGA-AR-A250	0.0468019
TCGA-S3-A6ZG	0.217757
TCGA-BH-A1EU	-0.325136
TCGA-GI-A2C9	-0.357123
TCGA-A2-A0CZ	-0.0949931
TCGA-E9-A243	-0.478224
TCGA-EW-A2FS	-0.11842
TCGA-A7-A0CJ	0.244761
TCGA-BH-A0BJ	0.401213
TCGA-E2-A1LH	-0.0395799
TCGA-E2-A159	-0.401404
TCGA-LL-A7T0	-0.0721683
TCGA-C8-A8HR	-0.285397
TCGA-D8-A1JF	-0.230339
TCGA-C8-A1HG	0.0374194
TCGA-GM-A2DC	-0.0729853
TCGA-D8-A1JS	0.346066
TCGA-A7-A4SE	-0.333663
TCGA-E9-A226	0.389714
TCGA-E2-A15G	0.416544
TCGA-BH-A208	-0.171307
TCGA-D8-A1JN	-0.253958
TCGA-AO-A03V	0.142532
TCGA-D8-A3Z6	0.230481
TCGA-BH-A0DL	-0.318267
TCGA-GM-A3NY	-0.169215
TCGA-B6-A402	-0.504808
TCGA-BH-A0E9	0.260752
TCGA-E2-A1IK	0.204126
TCGA-A2-A0YJ	-0.0675542
TCGA-E2-A10A	0.210572
TCGA-A8-A08I	-0.134428
TCGA-GM-A2DM	0.227162
TCGA-A1-A0SM	0.391666
TCGA-A2-A0CY	-0.349729
TCGA-A2-A25C	0.292698
TCGA-A8-A0A9	0.176748
TCGA-BH-A1FM	-0.178609
TCGA-C8-A1HI	0.279757
TCGA-OL-A5S0	-0.384082
TCGA-AQ-A54N	-0.47119
TCGA-AO-A0JG	-0.123262
TCGA-AO-A12G	-0.0287953
TCGA-A2-A0T7	0.125595
TCGA-B6-A0RP	0.120402
TCGA-GM-A2DH	-0.4729
TCGA-BH-A0B2	0.0526626
TCGA-D8-A1XF	0.235228
TCGA-A2-A0CK	-0.126759
TCGA-E9-A247	-0.0631355
TCGA-EW-A6SD	-0.360676
TCGA-A7-A4SB	0.0751968
TCGA-E9-A1R2	0.169332
TCGA-AR-A24Q	-0.381518
TCGA-A8-A091	-0.284712
TCGA-OL-A6VQ	0.604072
TCGA-GI-A2C8	-0.216756
TCGA-E2-A108	-0.0195851
TCGA-B6-A0X5	0.221469
TCGA-BH-A1FD	0.178994
TCGA-BH-A0W5	0.263704
TCGA-AO-A03U	-0.0799547
TCGA-AC-A2FG	0.335294
TCGA-BH-A0BM	-0.183514
TCGA-AC-A2FF	-0.199331
TCGA-AR-A24M	0.251769
TCGA-E9-A6HE	0.0693046
TCGA-BH-A0EI	0.218145
TCGA-AC-A4ZE	0.330559
TCGA-E9-A22A	-0.155473
TCGA-A8-A08R	-0.34661
TCGA-AR-A0TW	0.183317
TCGA-A8-A082	0.180112
TCGA-BH-A5J0	0.163068
TCGA-E2-A1B1	-0.181972
TCGA-C8-A1HN	-0.0885563
TCGA-D8-A27G	0.163881
TCGA-A2-A0CL	-0.26527
TCGA-GM-A5PV	0.361049
TCGA-D8-A1XD	0.208435
TCGA-AC-A3HN	-0.00251547
TCGA-B6-A0WX	-0.493816
TCGA-B6-A0RT	-0.53194
TCGA-EW-A1J2	0.199515
TCGA-C8-A278	-0.364782
TCGA-BH-A1F8	-0.170051
TCGA-D8-A27W	0.238102
TCGA-A2-A1FW	-0.266973
TCGA-AC-A23E	0.353249
TCGA-E2-A14S	0.020681
TCGA-AR-A1AS	0.388707
TCGA-D8-A27K	-0.0856266
TCGA-AR-A24K	0.0527797
TCGA-AC-A2QH	-0.664898
TCGA-A8-A081	-0.325128
TCGA-AR-A2LJ	0.0952116
TCGA-W8-A86G	-0.0419916
TCGA-A8-A09R	0.117307
TCGA-A1-A0SK	-0.442066
TCGA-E2-A574	-0.459701
TCGA-C8-A131	-0.413205
TCGA-EW-A1P8	-0.331854
TCGA-B6-A0WY	0.483331
TCGA-AC-A6IV	-0.0549111
TCGA-BH-A0B4	0.419524
TCGA-AC-A2FK	0.000651348
TCGA-A8-A08T	-0.0685996
TCGA-AO-A12H	-0.0406542
TCGA-GM-A2DK	0.234889
TCGA-A2-A0EY	-0.0908675
TCGA-E9-A5UO	0.195335
TCGA-AN-A0XP	0.280293
TCGA-A7-A4SF	0.00406215
TCGA-E9-A1N6	-0.111188
TCGA-AO-A0J6	-0.259424
TCGA-A8-A09K	-0.0362974
TCGA-B6-A0RO	0.405241
TCGA-BH-A1ES	0.316615
TCGA-A8-A07R	-0.226037
TCGA-A2-A04Q	-0.504319
TCGA-EW-A6SB	-0.544004
TCGA-EW-A3E8	0.0167682
TCGA-A2-A0EV	0.423821
TCGA-Z7-A8R5	-0.144732
TCGA-A8-A06X	0.151575
TCGA-BH-A0BV	0.406371
TCGA-C8-A12X	0.275235
TCGA-A8-A08G	-0.156754
TCGA-AR-A0U4	-0.329902
TCGA-B6-A408	-0.421458
TCGA-E2-A1B0	-0.240737
TCGA-BH-A1EW	0.0533059
TCGA-AC-A6IX	0.128231
TCGA-B6-A0RG	0.582983
TCGA-PL-A8LY	-0.117155
TCGA-BH-A18I	0.155945
TCGA-E9-A24A	0.0446967
TCGA-AN-A04C	-0.465992
TCGA-A1-A0SO	-0.481127
TCGA-A7-A13G	-0.619047
TCGA-C8-A12K	-0.439051
TCGA-E9-A1N4	-0.0702142
TCGA-BH-A0E6	-0.423624
TCGA-AO-A03L	0.379595
TCGA-V7-A7HQ	0.0964803
TCGA-GM-A3XL	-0.465353
TCGA-E2-A1IU	0.416281
TCGA-D8-A1JE	0.120448
TCGA-LL-A440	-0.225024
TCGA-AO-A128	-0.436841
TCGA-A2-A0T1	-0.430697
TCGA-AO-A0J8	0.132023
TCGA-B6-A0I6	-0.384599
TCGA-D8-A1JC	0.221017
TCGA-C8-A1HF	-0.446295
TCGA-BH-A5IZ	-0.0645951
TCGA-AN-A0AL	-0.280286
TCGA-E9-A54X	0.264123
TCGA-A2-A0ES	0.418455
TCGA-A8-A084	0.0381784
TCGA-AC-A2B8	0.325503
TCGA-D8-A1JM	-0.114463
TCGA-AN-A0XU	-0.411144
TCGA-AR-A5QN	0.385737
TCGA-JL-A3YW	-0.282404
TCGA-AO-A03M	0.294975
TCGA-LL-A7SZ	-0.324275
TCGA-A8-A09Q	-0.0177587
TCGA-S3-AA12	0.058806
TCGA-B6-A0RE	-0.223094
TCGA-A2-A0YD	0.471749
TCGA-D8-A1XZ	-0.292435
TCGA-AN-A0FY	0.178614
TCGA-A7-A13F	0.529037
TCGA-AR-A24L	0.212853
TCGA-E9-A1RE	0.332916
TCGA-BH-A1F0	-0.218107
TCGA-A1-A0SJ	0.515072
TCGA-BH-A8FZ	0.0812581
TCGA-A7-A4SA	0.219719
TCGA-OL-A5RV	0.459751
TCGA-BH-A0EA	0.0517386
TCGA-A7-A5ZW	0.353309
TCGA-B6-A0IB	0.0970597
TCGA-B6-A0X1	-0.329964
TCGA-AN-A0FX	-0.358034
TCGA-BH-A0B3	-0.298036
TCGA-5L-AAT1	-0.198043
TCGA-A2-A04N	0.342626
TCGA-D8-A13Y	-0.413729
TCGA-EW-A1P5	0.273854
TCGA-AR-A1AW	-0.37694
TCGA-E2-A15P	-0.0234206
TCGA-3C-AALI	-0.496836
TCGA-AC-A6NO	0.0697942
TCGA-A2-A04V	-0.0529998
TCGA-C8-A8HP	-0.475229
TCGA-AR-A24P	0.295949
TCGA-BH-A1FG	-0.151944
TCGA-C8-A130	-0.29761
TCGA-A2-A0EW	0.24106
TCGA-BH-A0E7	0.464572
TCGA-D8-A1J9	-0.0109639
TCGA-A7-A3J0	0.205471
TCGA-A8-A08Z	-0.123885
TCGA-A8-A096	0.19368
TCGA-AR-A1AV	0.374998
TCGA-B6-A400	-0.427636
TCGA-E2-A10E	0.235434
TCGA-BH-A0HB	0.338215
TCGA-A8-A097	-0.294604
TCGA-E9-A1R7	0.00523793
TCGA-LD-A7W6	0.215652
TCGA-OL-A5D8	0.156917
TCGA-A8-A08S	0.0703555
TCGA-BH-A1FN	-0.37911
TCGA-A8-A09X	-0.302335
TCGA-GM-A3NW	-0.0108346
TCGA-A2-A4S0	0.0810971
TCGA-BH-A0BO	0.344547
TCGA-A2-A1G6	0.14857
TCGA-AN-A0FT	-0.143537
TCGA-D8-A1JB	-0.11061
TCGA-A2-A1G1	-0.382791
TCGA-JL-A3YX	0.335806
TCGA-BH-A0AV	-0.276281
TCGA-D8-A3Z5	0.309959
TCGA-A8-A075	-0.0117484
TCGA-D8-A141	-0.000286051
TCGA-B6-A0I9	-0.223698
TCGA-AO-A0JM	0.267084
TCGA-UU-A93S	-0.208406
TCGA-BH-A1EO	-0.3714
TCGA-WT-AB44	-0.430143
TCGA-BH-A8G0	0.162204
TCGA-D8-A13Z	-0.26215
TCGA-AR-A0TQ	0.28384
TCGA-A2-A4RY	0.119016
TCGA-AC-A3QP	-0.108915
TCGA-BH-A0B9	-0.478609
TCGA-A2-A0EN	0.0145754
TCGA-A2-A0YM	-0.278196
TCGA-A8-A06T	-0.130212
TCGA-E2-A1LI	-0.539027
TCGA-OL-A5RY	-0.304907
TCGA-D8-A1XR	0.0443604
TCGA-A2-A0YT	0.244651
TCGA-LL-A442	0.132539
TCGA-B6-A0WV	0.394475
TCGA-D8-A1JJ	-0.119045
TCGA-A2-A0EP	-0.334248
TCGA-E2-A155	0.255135
TCGA-AR-A252	-0.159817
TCGA-A1-A0SN	0.390056
TCGA-A8-A099	0.240175
TCGA-AO-A03O	0.170502
TCGA-OL-A66K	0.247204
TCGA-B6-A0RM	0.236102
TCGA-E2-A15L	0.180459
TCGA-A7-A6VV	-0.245365
TCGA-BH-A0BW	-0.410597
TCGA-E2-A15T	0.315227
TCGA-C8-A12Y	0.481525
TCGA-A1-A0SH	0.158085
TCGA-B6-A0IA	0.326002
TCGA-A2-A3XX	-0.382521
TCGA-C8-A12V	-0.511035
TCGA-A2-A3XW	0.144607
TCGA-A2-A0ET	0.0292416
TCGA-B6-A0WT	0.326165
TCGA-EW-A1PC	-0.191722
TCGA-D8-A1Y3	-0.266457
TCGA-E9-A1NF	-0.152655
TCGA-BH-A0HL	0.157281
TCGA-AR-A255	0.302902
TCGA-UL-AAZ6	-0.0155338
TCGA-AR-A0U3	0.356351
TCGA-C8-A12M	0.0130214
TCGA-A2-A0EQ	-0.508382
TCGA-A7-A6VX	-0.324871
TCGA-A8-A09W	0.285808
TCGA-BH-A0W7	0.0441465
TCGA-A8-A08P	0.0337947
TCGA-BH-A0BD	0.353817
TCGA-E2-A1IN	0.0404934
TCGA-EW-A1PH	-0.41178
TCGA-AR-A2LN	-0.0999801
TCGA-B6-A1KC	-0.372139
TCGA-BH-A0HN	-0.227694
TCGA-GM-A2DO	-0.326485
TCGA-AO-A12A	0.393108
TCGA-C8-A274	0.204733
TCGA-B6-A0IH	-0.274386
TCGA-AR-A0U2	-0.122729
TCGA-AR-A1AL	0.0803932
TCGA-BH-A0GZ	0.0643214
TCGA-XX-A89A	-0.136782
TCGA-A2-A0T2	-0.404319
TCGA-LL-A740	-0.210743
TCGA-E9-A1NC	-0.360218
TCGA-AR-A24H	-0.228416
TCGA-E2-A15S	-0.306251
TCGA-A8-A09V	-0.0034293
TCGA-BH-A18G	-0.269205
TCGA-E2-A15I	-0.430228
TCGA-AC-A2BK	-0.368308
TCGA-B6-A0IC	0.105651
TCGA-A2-A0SY	0.435728
TCGA-A8-A07U	-0.414932
TCGA-C8-A26X	-0.474782
TCGA-A2-A0YI	0.280402
TCGA-C8-A12T	0.379655
TCGA-A2-A04X	-0.352194
TCGA-AO-A12C	0.209547
TCGA-E2-A1IF	-0.0232362
TCGA-A2-A0ER	0.418866
TCGA-GM-A2DI	0.451566
TCGA-A7-A0CH	-0.109554
TCGA-A2-A04Y	-0.204592
TCGA-LL-A441	-0.591661
TCGA-D8-A1XO	0.208546
TCGA-BH-A1F2	-0.329681
TCGA-C8-A12W	0.30867
TCGA-A7-A3IY	0.166546
TCGA-BH-A0H3	0.0945637
TCGA-LL-A5YP	-0.33513
TCGA-D8-A1XS	0.252901
TCGA-BH-A42T	0.16369
TCGA-AN-A0FS	0.214123
TCGA-AN-A0AM	0.0411083
TCGA-B6-A0IQ	-0.55729
TCGA-BH-A0DX	0.156997
TCGA-AO-A0JB	-0.51506
TCGA-A8-A06P	0.505905
TCGA-OL-A5RW	-0.393097
TCGA-B6-A0I8	0.158459
TCGA-LL-A73Z	-0.264695
TCGA-BH-A1EY	0.275194
TCGA-A2-A0YC	0.399696
TCGA-BH-A0W4	0.470847
TCGA-GM-A3XN	-0.156514
TCGA-A2-A0T6	-0.118922
TCGA-B6-A0WZ	0.385082
TCGA-BH-AB28	0.19645
TCGA-A8-A08F	-0.203746
TCGA-A1-A0SQ	0.359901
TCGA-AO-A12E	0.445037
TCGA-E2-A1LL	-0.203627
TCGA-E2-A15J	0.205941
TCGA-E2-A1IE	0.267574
TCGA-AC-A7VC	-0.572576
TCGA-EW-A1P3	0.144147
TCGA-C8-A26Z	0.222069
TCGA-EW-A3U0	-0.473114
TCGA-AC-A2QJ	-0.526492
TCGA-AR-A0TY	-0.00797486
TCGA-BH-A0HU	0.17842
TCGA-A7-A26H	0.12519
TCGA-D8-A27T	0.288357
TCGA-OL-A5RX	0.262362
TCGA-BH-A6R9	-0.427488
TCGA-LL-A6FP	-0.267777
TCGA-C8-A12L	-0.12881
TCGA-C8-A273	0.301156
TCGA-A2-A1FV	-0.410659
TCGA-B6-A0RV	0.453099
TCGA-D8-A1JT	0.248881
TCGA-OK-A5Q2	-0.0171937
TCGA-D8-A1X7	0.232913
TCGA-E2-A570	0.175134
TCGA-A8-A07O	-0.296478
TCGA-E2-A1LA	0.244537
TCGA-E9-A229	0.226854
TCGA-A2-A0CS	0.494173
TCGA-D8-A1Y0	0.0797809
TCGA-E9-A22D	0.0923722
TCGA-LL-A8F5	-0.546432
TCGA-E2-A10F	0.359747
TCGA-A2-A0YK	-0.165277
TCGA-BH-A0HI	0.55179
TCGA-A7-A2KD	-0.0220254
TCGA-PL-A8LZ	-0.413029
TCGA-MS-A51U	0.376963
TCGA-BH-A0AY	0.112814
TCGA-E2-A1LS	-0.5701
TCGA-C8-A3M7	-0.446327
TCGA-A2-A0T0	-0.407207
TCGA-AR-A1AP	0.309231
TCGA-AC-A3QQ	-0.530802
TCGA-E9-A1RB	0.139969
TCGA-AN-A0G0	-0.237048
TCGA-AN-A0AJ	-0.0515752
TCGA-E2-A15R	-0.0289772
TCGA-BH-A0DV	0.315105
TCGA-D8-A1X9	0.0744156
TCGA-AQ-A54O	-0.0250521
TCGA-AR-A2LH	0.03715
TCGA-BH-A0E1	0.206842
TCGA-OL-A6VO	-0.416553
TCGA-GM-A4E0	-0.287061
TCGA-BH-A1EV	-0.270422
TCGA-A2-A4S3	-0.0145672
TCGA-AO-A1KR	-0.512783
TCGA-AR-A2LQ	-0.158951
TCGA-E9-A22B	-0.0252415
TCGA-A8-A08A	0.266563
TCGA-D8-A4Z1	0.290268
TCGA-A2-A1FZ	0.388252
TCGA-A8-A09Z	-0.00569436
TCGA-E2-A10B	0.292425
TCGA-AC-A6IW	-0.44705
TCGA-A7-A13E	-0.341582
TCGA-A8-A07P	0.253347
TCGA-B6-A0RI	0.489279
TCGA-BH-A0HP	0.115934
TCGA-E2-A56Z	-0.088253
TCGA-BH-A1F5	0.237582
TCGA-BH-A0DZ	0.230178
TCGA-AQ-A1H3	0.312103
TCGA-A8-A079	0.207059
TCGA-EW-A1PF	0.315728
TCGA-A2-A0D0	-0.442323
TCGA-BH-A0BC	0.406404
TCGA-BH-A42U	-0.164513
TCGA-AN-A0FV	-0.228086
TCGA-BH-A0BA	0.0969009
TCGA-BH-A1ET	0.173549
TCGA-E2-A14Q	0.419299
TCGA-AR-A24U	-0.267755
TCGA-BH-A0HK	0.38061
TCGA-AC-A3W6	-0.150603
TCGA-AR-A24N	0.144451
TCGA-BH-A0H5	-0.339449
TCGA-E9-A1RG	0.222497
TCGA-B6-A0X4	0.00302254
TCGA-BH-A0HX	0.419557
TCGA-AO-A126	-0.218807
TCGA-D8-A27V	0.38364
TCGA-AN-A04A	0.394713
TCGA-E9-A1R3	0.257807
TCGA-AN-A0XV	0.0765494
TCGA-AR-A24V	0.164238
TCGA-WT-AB41	-0.174391
TCGA-Z7-A8R6	0.31845
TCGA-D8-A1JU	-0.0493641
TCGA-A8-A07B	-0.120005
TCGA-AN-A03X	0.414138
TCGA-A8-A090	0.345737
TCGA-AO-A124	-0.389662
TCGA-A2-A0T4	0.451539
TCGA-A7-A4SC	-0.0988137
TCGA-EW-A6SA	0.266416
TCGA-S3-A6ZH	0.278363
TCGA-E2-A156	0.429221
TCGA-BH-A0DK	0.221092
TCGA-EW-A1J1	0.291123
TCGA-D8-A1JH	0.363261
TCGA-E2-A1L9	-0.0686636
TCGA-BH-A8FY	0.0118185
TCGA-A8-A08O	0.453028
TCGA-E2-A9RU	-0.0516938
TCGA-C8-A275	-0.222525
TCGA-S3-AA0Z	-0.467746
TCGA-AR-A2LR	-0.48265
TCGA-AQ-A0Y5	-0.0259634
TCGA-AR-A0TU	-0.430757
TCGA-A8-A09E	0.265938
TCGA-EW-A1OZ	-0.00718134
TCGA-E2-A1B6	-0.570485
TCGA-LL-A6FQ	0.0874531
TCGA-BH-A0C7	0.3461
TCGA-LL-A50Y	0.235794
TCGA-B6-A0RS	-0.172105
TCGA-B6-A3ZX	-0.44712
TCGA-AC-A5XU	-0.183865
TCGA-AN-A0XS	0.203298
TCGA-D8-A1XK	-0.410295
TCGA-AO-A0J7	0.30849
TCGA-E9-A3X8	-0.0364025
TCGA-A8-A09N	0.324829
TCGA-BH-A0AU	-0.174535
TCGA-OL-A66J	0.244045
TCGA-AR-A1AU	0.500449
TCGA-D8-A73U	-0.1611
TCGA-OL-A66I	-0.462731
TCGA-AO-A0JE	-0.346466
TCGA-A8-A092	0.252141
TCGA-AR-A254	-0.0888922
TCGA-A8-A09G	-0.306543
TCGA-A8-A09B	0.319064
TCGA-D8-A1XQ	-0.347308
TCGA-LD-A74U	-0.189556
TCGA-AO-A0J3	-0.0922659
TCGA-HN-A2OB	0.214611
TCGA-AR-A1AO	-0.398171
TCGA-BH-A0BR	0.0530877
TCGA-A8-A09M	-0.0266997
TCGA-E9-A1RD	0.112621
TCGA-A8-A0A1	0.348752
TCGA-E9-A228	-0.159015
TCGA-BH-A1FC	-0.125907
TCGA-E9-A1N9	-0.214124
TCGA-C8-A12U	0.0161567
TCGA-C8-A12N	0.206461
TCGA-A8-A094	-0.296934
TCGA-OL-A66P	-0.504704
TCGA-E9-A249	0.196963
TCGA-AN-A0XL	0.283623
TCGA-B6-A40C	-0.209993
TCGA-A2-A4S1	-0.560796
TCGA-AN-A041	0.166587
TCGA-A2-A3XZ	-0.38279
TCGA-E9-A295	0.422596
TCGA-C8-A12O	0.463466
TCGA-C8-A132	0.0460809
TCGA-B6-A0I2	-0.412264
TCGA-A2-A0CW	0.137405
TCGA-E9-A1RA	0.0352984
TCGA-AN-A049	0.347428
TCGA-A1-A0SF	0.212188
TCGA-AC-A3W5	-0.326457
TCGA-S3-AA17	0.0424318
TCGA-5T-A9QA	0.0995165
TCGA-E9-A227	0.081059
TCGA-E2-A3DX	0.389777
TCGA-PE-A5DE	0.0893534
TCGA-BH-A0RX	-0.3682
TCGA-A7-A0DC	-0.461554
TCGA-A2-A04U	-0.47095
TCGA-BH-A18J	0.262357
TCGA-AC-A8OQ	-0.505148
TCGA-BH-A0DH	0.450535
TCGA-E9-A2JT	-0.424144
TCGA-A2-A04P	-0.583953
TCGA-E9-A1NH	0.0964721
TCGA-AN-A0XR	0.217135
TCGA-A7-A26I	-0.691195
TCGA-A8-A08X	-0.516957
TCGA-E9-A5FK	0.0166966
TCGA-BH-A203	-0.477837
TCGA-OL-A66N	-0.305176
TCGA-AO-A0J4	-0.340128
TCGA-LL-A5YM	-0.0172271
TCGA-LL-A73Y	-0.478897
TCGA-GM-A2DD	-0.39254
TCGA-AR-A0TP	-0.384725
TCGA-E2-A107	0.186742
TCGA-BH-A18R	-0.328352
TCGA-A7-A0DB	-0.379744
TCGA-AO-A12B	0.40059
TCGA-A2-A3XS	-0.415279
TCGA-AN-A0FW	0.0701683
TCGA-E2-A14T	0.214141
TCGA-A7-A3J1	0.0857764
TCGA-S3-AA14	0.31543
TCGA-D8-A1XM	0.307687
TCGA-EW-A6SC	0.258076
TCGA-AR-A1AK	0.338479
TCGA-A2-A0CU	0.452846
TCGA-C8-A135	-0.242313
TCGA-A8-A09D	-0.0455596
TCGA-B6-A0IG	0.0384046
TCGA-D8-A1Y1	0.34176
TCGA-A2-A0T5	0.435837
TCGA-LD-A66U	0.253565
TCGA-A2-A0CT	0.0683849
TCGA-D8-A27L	0.258305
TCGA-E2-A14X	-0.428089
TCGA-A8-A06N	-0.0782099
TCGA-AO-A1KP	-0.294451
TCGA-EW-A1OX	0.177222
TCGA-AR-A1AY	-0.29245
TCGA-AR-A0TV	-0.017344
TCGA-D8-A1J8	-0.0156578
TCGA-EW-A1IY	-0.200736
TCGA-E9-A1RH	-0.240393
TCGA-E2-A573	-0.476847
TCGA-OL-A5RU	0.133198
TCGA-AR-A1AI	-0.344143
TCGA-C8-A12Z	-0.0507297
TCGA-B6-A2IU	0.346128
TCGA-C8-A133	0.19024
TCGA-LL-A5YO	-0.529684
TCGA-AR-A1AQ	-0.460365
TCGA-A7-A6VW	-0.346578
TCGA-AC-A3TN	0.131612
TCGA-EW-A1P0	-0.12756
TCGA-A2-A0SW	-0.378065
TCGA-E9-A3HO	-0.333094
TCGA-A8-A09C	-0.18092
TCGA-AQ-A04J	-0.530685
TCGA-XX-A899	0.199299
TCGA-BH-A1FR	-0.30703
TCGA-BH-A0DS	0.0242368
TCGA-BH-A18F	0.377666
TCGA-D8-A147	-0.476667
TCGA-A2-A0EU	0.410903
TCGA-AC-A3EH	0.1375
TCGA-E2-A14O	0.329564
TCGA-A2-A0CP	0.208436
TCGA-E9-A245	-0.543685
TCGA-BH-A0HO	0.28172
TCGA-A2-A0D3	0.126359
TCGA-E9-A2JS	-0.0807213
TCGA-A8-A07E	0.19327
TCGA-B6-A40B	0.359187
TCGA-BH-A0E2	0.455972
TCGA-E2-A150	-0.271188
TCGA-AO-A125	0.042768
TCGA-A8-A0A6	-0.340209
TCGA-A7-A13H	0.222886
TCGA-A8-A07J	0.0691703
TCGA-A2-A0EM	0.412495
TCGA-AO-A12D	-0.296273
TCGA-D8-A73X	0.236302
TCGA-A7-A425	0.153978
TCGA-AO-A0JA	0.151025
TCGA-A8-A085	0.2017
TCGA-C8-A12P	-0.163825
TCGA-A2-A0YF	0.439117
TCGA-BH-A0W3	0.272126
TCGA-OL-A66L	-0.00831936
TCGA-D8-A142	-0.361148
TCGA-AR-A2LO	0.20454
TCGA-A8-A0AD	0.328887
TCGA-E2-A1AZ	-0.480123
TCGA-A2-A25A	0.0354022
TCGA-BH-A18M	-0.0195594
TCGA-E2-A1IH	-0.0984804
TCGA-D8-A73W	-0.166724
TCGA-B6-A0WW	0.337893
TCGA-AC-A2FE	0.29258
TCGA-BH-A0EB	0.220969
TCGA-E2-A15F	0.384537
TCGA-A7-A56D	-0.259772
TCGA-AN-A0AR	-0.45846
TCGA-AR-A1AT	0.17566
TCGA-AO-A0JI	0.213913
TCGA-E9-A3Q9	-0.244736
TCGA-E9-A5FL	-0.46968
TCGA-A2-A1G4	0.153099
TCGA-E2-A106	0.486896
TCGA-A8-A06R	-0.307956
TCGA-E9-A3QA	-0.380542
TCGA-GM-A2DA	-0.391463
TCGA-A2-A0YG	0.055312
TCGA-EW-A1IZ	-0.260726
TCGA-EW-A1PD	0.229835
TCGA-AN-A0XN	0.0275032
TCGA-AR-A0TX	-0.062146
TCGA-E2-A1L8	-0.287838
TCGA-A2-A4RX	-0.327563
TCGA-LL-A5YN	-0.211115
TCGA-E2-A2P6	0.0614543
TCGA-C8-A26W	0.165743
TCGA-E9-A1N5	-0.119259
TCGA-A8-A086	0.332773
TCGA-S3-A6ZF	0.0408974
TCGA-BH-A0B6	-0.0245733
TCGA-AC-A8OR	0.230769
TCGA-S3-AA15	-0.564631
TCGA-AQ-A04H	0.190726
TCGA-PL-A8LX	-0.198376
TCGA-BH-A0HY	0.0501551
TCGA-A2-A0YE	-0.39291
TCGA-C8-A1HM	-0.224194
TCGA-A7-A4SD	-0.349345
TCGA-AN-A04D	-0.420678
TCGA-AO-A03R	-0.0579009
TCGA-EW-A1PA	-0.0405616
TCGA-AN-A0FK	0.436803
TCGA-E2-A154	0.448825
TCGA-AR-A2LK	0.19887
TCGA-A8-A07L	0.294723
TCGA-EW-A1J6	-0.522749
TCGA-B6-A0X7	-0.170968
TCGA-E2-A14P	-0.355035
TCGA-AC-A3YJ	-0.00127437
TCGA-D8-A27M	-0.365779
TCGA-AR-A5QP	0.175279
TCGA-AO-A12F	-0.492255
TCGA-EW-A1OV	-0.532831
TCGA-BH-A0H6	0.392354
TCGA-D8-A1XJ	0.121925
TCGA-A8-A09A	0.245281
TCGA-A2-A1FX	0.282631
TCGA-A2-A0YL	0.217151
TCGA-C8-A1HE	0.283225
TCGA-A2-A04T	-0.463346
TCGA-EW-A1PE	0.348361
TCGA-E2-A1IL	0.179599
TCGA-PE-A5DD	-0.0875938
TCGA-C8-A1HO	0.085296
TCGA-D8-A1JL	-0.302621
TCGA-AO-A0JF	0.343367
TCGA-E2-A15O	0.107718
TCGA-GM-A5PX	-0.0864004
TCGA-E9-A1ND	-0.311184
TCGA-E2-A152	-0.129987
TCGA-A7-A13D	-0.527243
TCGA-B6-A401	0.120354
TCGA-D8-A1X8	0.443324
TCGA-AC-A23C	-0.446421
TCGA-BH-A18H	0.345619
TCGA-5L-AAT0	0.0795252
TCGA-BH-A202	-0.040624
TCGA-D8-A1XW	-0.347472
TCGA-EW-A2FR	-0.349056
TCGA-A8-A07C	-0.514811
TCGA-EW-A1PB	-0.291182
TCGA-AC-A2FM	0.349483
TCGA-E2-A105	-0.0678726
TCGA-AR-A1AX	0.00929868
TCGA-EW-A1OW	-0.40654
TCGA-AC-A2FO	0.224942
TCGA-BH-A0HQ	0.399711
TCGA-A2-A04R	0.408951
TCGA-BH-A1FJ	-0.226652
TCGA-AR-A1AM	0.140006
TCGA-E2-A1LG	-0.312483
TCGA-E2-A14W	0.203797
TCGA-EW-A2FV	0.338203
TCGA-E2-A576	-0.205895
TCGA-A2-A0CM	-0.449564
TCGA-AC-A3OD	-0.558781
TCGA-D8-A1X5	-0.00482558
TCGA-AR-A1AR	-0.486261
TCGA-C8-A3M8	0.0941435
TCGA-AO-A1KO	-0.300642
TCGA-AN-A0FN	-0.24665
TCGA-B6-A0RH	-0.00630499
TCGA-AO-A03P	0.0942006
TCGA-BH-A1FU	-0.203744
TCGA-A1-A0SE	0.527712
TCGA-BH-A0C1	0.349342
TCGA-OL-A5D6	-0.190125
TCGA-D8-A27P	0.284587
TCGA-AR-A0TR	0.161863
TCGA-AC-A2QI	0.0625705
TCGA-BH-A0AW	-0.29661
TCGA-AQ-A1H2	0.169744
TCGA-BH-A0EE	-0.428241
TCGA-A7-A6VY	-0.460674
TCGA-E9-A1RF	-0.451878
TCGA-AO-A129	-0.497108
TCGA-E9-A1R0	0.47098
TCGA-EW-A1P1	-0.0536244
TCGA-AR-A0TZ	0.428569
TCGA-E2-A158	-0.460793
TCGA-GM-A2DL	0.210135
TCGA-E2-A109	0.00587593
TCGA-C8-A27B	-0.409446
TCGA-E2-A2P5	0.026701
TCGA-D8-A140	0.136004
TCGA-AR-A5QQ	-0.307314
TCGA-OL-A5DA	0.0854785
TCGA-E9-A1R6	0.404187
TCGA-LQ-A4E4	-0.0972145
TCGA-C8-A27A	-0.133276
TCGA-E9-A1NE	0.185413
TCGA-A2-A25D	-0.0505103
TCGA-AR-A24X	0.316865
TCGA-BH-A201	0.345355
TCGA-D8-A145	0.0560201
TCGA-E9-A1N8	-0.399349
TCGA-C8-A26V	0.144871
TCGA-B6-A1KF	-0.332505
TCGA-BH-A0BP	0.253392
TCGA-AN-A03Y	-0.0447899
TCGA-EW-A1P6	0.382205
TCGA-AC-A5EH	0.02963
TCGA-A1-A0SD	0.388029
TCGA-A2-A0SU	0.235644
TCGA-E9-A1NI	0.378684
TCGA-B6-A0RQ	0.356707
TCGA-A2-A0CX	-0.246326
TCGA-A2-A25F	-0.442576
TCGA-AC-A23G	0.391922
TCGA-E2-A15D	-0.100033
TCGA-OL-A5D7	-0.481868

## Sheet: OV
	EERES
TCGA-13-1489	-0.321232
TCGA-61-2101	0.103532
TCGA-61-1900	0.159178
TCGA-29-1784	-0.275846
TCGA-61-1725	0.120778
TCGA-24-1470	-0.260545
TCGA-24-1546	0.243615
TCGA-31-1956	-0.00190093
TCGA-13-0913	-0.543427
TCGA-13-1477	-0.378379
TCGA-59-2363	-0.0259635
TCGA-29-1701	-0.179527
TCGA-24-2267	-0.0697513
TCGA-13-0884	-0.190518
TCGA-09-2054	-0.31001
TCGA-24-2035	-0.0847666
TCGA-29-1711	0.301131
TCGA-24-1923	-0.162601
TCGA-31-1959	0.272374
TCGA-24-1103	0.301391
TCGA-13-0765	-0.201822
TCGA-61-1911	-0.093796
TCGA-29-1783	-0.00707981
TCGA-24-1424	0.0686316
TCGA-57-1582	0.0829648
TCGA-09-2051	0.310278
TCGA-13-1510	-0.114343
TCGA-23-1114	-0.197109
TCGA-24-1553	0.190064
TCGA-61-1914	-0.104542
TCGA-29-1781	-0.310478
TCGA-36-1570	-0.233549
TCGA-29-1763	-0.159531
TCGA-61-2000	-0.212908
TCGA-61-2104	0.172415
TCGA-23-1119	-0.389831
TCGA-31-1944	0.306489
TCGA-25-2398	0.112969
TCGA-29-1710	0.103319
TCGA-61-2097	0.482479
TCGA-61-2113	0.271164
TCGA-59-2355	0.433232
TCGA-25-1315	-0.0974792
TCGA-04-1356	-0.395413
TCGA-61-1907	0.0561047
TCGA-61-2003	0.231102
TCGA-29-1762	0.131865
TCGA-30-1861	0.00218642
TCGA-20-1682	0.326642
TCGA-24-1928	0.100652
TCGA-30-1860	0.176864
TCGA-04-1651	0.0280796
TCGA-29-1776	0.274919
TCGA-29-1688	0.129929
TCGA-24-2297	-0.376543
TCGA-23-1109	-0.245891
TCGA-24-2293	0.282463
TCGA-24-2289	0.238564
TCGA-04-1361	-0.0693197
TCGA-61-1738	-0.111502
TCGA-13-1409	-0.504343
TCGA-23-1023	0.196048
TCGA-13-0886	-0.340603
TCGA-61-1721	-0.03861
TCGA-24-1471	-0.249283
TCGA-09-2056	-0.0301004
TCGA-24-1563	0.35321
TCGA-24-2262	0.0600751
TCGA-61-2092	0.0987076
TCGA-24-1924	0.00921462
TCGA-25-1628	0.00119084
TCGA-09-1669	-0.240407
TCGA-29-1761	-0.142663
TCGA-09-2045	0.0596026
TCGA-24-1423	0.252972
TCGA-24-0979	-0.115535
TCGA-09-1668	0.112376
TCGA-13-0720	0.0709396
TCGA-13-1403	-0.0132169
TCGA-36-1571	0.0186176
TCGA-25-1318	0.304988
TCGA-29-1785	-0.0697402
TCGA-61-1741	-0.237862
TCGA-13-0714	-0.105589
TCGA-25-1633	0.399184
TCGA-61-2012	0.0209714
TCGA-24-1567	0.426613
TCGA-23-2084	0.382206
TCGA-13-0730	-0.255686
TCGA-36-1576	0.236269
TCGA-13-0725	-0.133414
TCGA-23-1029	0.32893
TCGA-09-1666	-0.120755
TCGA-30-1862	0.100715
TCGA-13-0883	0.460318
TCGA-13-1501	-0.30673
TCGA-24-1616	0.463459
TCGA-24-1930	-0.16047
TCGA-09-1670	0.101955
TCGA-57-1994	-0.100777
TCGA-24-1552	0.165218
TCGA-10-0938	-0.358896
TCGA-25-1328	0.356986
TCGA-29-1768	0.0584342
TCGA-13-0920	-0.446923
TCGA-29-1707	-0.0854119
TCGA-25-2042	0.34993
TCGA-13-1408	-0.286862
TCGA-13-1505	-0.271034
TCGA-61-2111	0.0857697
TCGA-24-2254	0.247006
TCGA-20-1687	0.466274
TCGA-25-2393	-0.309759
TCGA-24-1843	-0.40012
TCGA-13-0724	-0.382296
TCGA-23-1110	-0.230797
TCGA-24-1845	-0.41315
TCGA-24-1560	0.105151
TCGA-23-1026	0.417302
TCGA-5X-AA5U	-0.333014
TCGA-24-1564	0.23529
TCGA-61-1919	0.0071435
TCGA-24-1565	-0.149819
TCGA-31-1946	0.37994
TCGA-29-1774	-0.264108
TCGA-04-1519	-0.0708454
TCGA-24-2020	-0.233956
TCGA-23-2078	-0.229189
TCGA-04-1655	-0.254012
TCGA-24-2261	0.000142358
TCGA-09-1661	-0.392567
TCGA-23-2077	-0.00560744
TCGA-36-1581	-0.127745
TCGA-13-0924	0.428994
TCGA-24-2027	0.0264298
TCGA-04-1338	-0.306653
TCGA-61-1918	0.249684
TCGA-61-1995	0.249239
TCGA-24-2290	0.23965
TCGA-29-2427	-0.206285
TCGA-04-1364	-0.189772
TCGA-24-1558	-0.0797667
TCGA-61-2002	0.270845
TCGA-13-1411	-0.0151278
TCGA-25-2399	0.199289
TCGA-09-2053	-0.43223
TCGA-25-1312	-0.0486463
TCGA-24-1544	-0.0801556
TCGA-29-1766	-0.142756
TCGA-09-1667	-0.121593
TCGA-04-1365	-0.314454
TCGA-30-1866	-0.417745
TCGA-29-2428	-0.0763619
TCGA-24-2038	0.224606
TCGA-24-1417	0.390904
TCGA-24-0982	-0.451755
TCGA-23-1030	-0.196605
TCGA-29-A5NZ	-0.164103
TCGA-24-1550	0.0175801
TCGA-23-1809	-0.197022
TCGA-04-1332	-0.0424711
TCGA-13-1499	-0.331006
TCGA-25-2391	0.438641
TCGA-24-2280	-0.335063
TCGA-23-1123	-0.338485
TCGA-04-1530	-0.401747
TCGA-09-1665	-0.540704
TCGA-24-1425	-0.0606114
TCGA-23-1122	-0.180401
TCGA-24-1844	0.124905
TCGA-61-2008	-0.184667
TCGA-25-1317	-0.152817
TCGA-13-A5FT	-0.316588
TCGA-25-1316	-0.121597
TCGA-24-0970	-0.138072
TCGA-13-1492	-0.288846
TCGA-25-1323	-0.0646547
TCGA-57-1585	0.405486
TCGA-24-1551	0.201165
TCGA-10-0931	-0.141052
TCGA-36-1569	0.139214
TCGA-13-0800	-0.334773
TCGA-13-1497	-0.0756805
TCGA-OY-A56Q	-0.35308
TCGA-29-1777	-0.0741369
TCGA-57-1583	-0.180738
TCGA-36-1568	0.308214
TCGA-25-1623	0.185526
TCGA-24-2271	0.165175
TCGA-61-1724	0.337978
TCGA-13-1405	0.317722
TCGA-61-1728	0.163551
TCGA-24-1427	0.268559
TCGA-61-1733	-0.0449217
TCGA-24-1422	-0.087796
TCGA-25-1630	0.255929
TCGA-13-0901	-0.431277
TCGA-24-2288	-0.0538587
TCGA-13-0905	-0.0667647
TCGA-10-0928	0.143051
TCGA-24-1430	-0.286314
TCGA-13-0885	-0.325765
TCGA-24-1847	0.346466
TCGA-24-2023	0.298857
TCGA-24-2281	-0.308727
TCGA-24-1434	0.245798
TCGA-13-0762	-0.468136
TCGA-24-1604	-0.00458704
TCGA-24-0968	-0.156909
TCGA-23-1113	-0.111784
TCGA-25-1626	0.29282
TCGA-09-0364	-0.248093
TCGA-24-1846	0.004336
TCGA-25-1631	0.459716
TCGA-25-1321	-0.0915099
TCGA-13-1511	0.146878
TCGA-29-1690	0.361367
TCGA-13-0888	-0.520512
TCGA-04-1331	-0.311531
TCGA-61-1910	-0.369632
TCGA-13-0897	0.378043
TCGA-13-0804	-0.45194
TCGA-24-2298	0.111014
TCGA-13-0727	-0.266343
TCGA-61-2110	-0.0705116
TCGA-29-1696	-0.0166149
TCGA-23-1024	-0.167803
TCGA-04-1341	-0.287339
TCGA-13-0900	-0.217086
TCGA-20-1683	-0.265593
TCGA-25-1322	0.263248
TCGA-10-0937	-0.03021
TCGA-61-2009	0.133816
TCGA-04-1343	-0.0862009
TCGA-13-0795	-0.412278
TCGA-29-1703	0.10634
TCGA-24-2036	-0.257531
TCGA-13-1487	-0.133531
TCGA-25-1627	0.278441
TCGA-13-0906	0.176643
TCGA-13-1496	-0.468975
TCGA-36-1577	0.169257
TCGA-57-1584	0.263172
TCGA-29-1705	0.43462
TCGA-13-1407	-0.573988
TCGA-23-1120	-0.401663
TCGA-04-1357	-0.138871
TCGA-13-0893	-0.0425383
TCGA-24-1435	0.222837
TCGA-04-1536	-0.105523
TCGA-04-1514	0.0967281
TCGA-61-1737	0.254891
TCGA-57-1993	0.365052
TCGA-61-2098	0.150349
TCGA-25-1635	0.333268
TCGA-20-1686	-0.132185
TCGA-25-1326	0.197882
TCGA-57-1586	-0.143624
TCGA-24-1842	0.247746
TCGA-23-1027	0.175006
TCGA-25-1634	-0.270759
TCGA-25-2392	-0.0988772
TCGA-59-2348	0.338077
TCGA-30-1718	0.173325
TCGA-30-1857	-0.0839516
TCGA-24-1469	-0.15373
TCGA-36-1580	-0.103863
TCGA-24-1474	0.0803547
TCGA-24-1426	-0.509469
TCGA-13-0768	-0.312417
TCGA-13-1498	-0.338307
TCGA-23-1022	-0.0773653
TCGA-29-1691	-0.0662353
TCGA-23-1107	-0.198882
TCGA-24-2026	-0.154583
TCGA-23-1021	-0.230456
TCGA-24-1105	-0.253372
TCGA-30-1891	0.221127
TCGA-29-1693	-0.237148
TCGA-25-2404	0.458315
TCGA-13-1509	-0.443392
TCGA-04-1362	0.200473
TCGA-25-1632	0.0421341
TCGA-24-1562	0.364818
TCGA-30-1853	-0.464755
TCGA-20-0987	0.131465
TCGA-25-1319	0.00597661
TCGA-36-1574	0.257796
TCGA-24-1557	0.286152
TCGA-04-1542	-0.248136
TCGA-23-1118	-0.273248
TCGA-25-1877	-0.482911
TCGA-13-1483	-0.150773
TCGA-29-1770	0.0769949
TCGA-59-2350	0.320093
TCGA-04-1648	-0.0791525
TCGA-24-2024	-0.181826
TCGA-13-0891	-0.234615
TCGA-13-0797	-0.101007
TCGA-24-1418	0.0596531
TCGA-13-0887	-0.0052354
TCGA-13-2060	-0.340088
TCGA-09-0369	-0.297895
TCGA-09-2048	-0.48432
TCGA-29-1694	0.411302
TCGA-61-2088	-0.420813
TCGA-13-0726	-0.10469
TCGA-29-1695	0.0556635
TCGA-24-1467	-0.0849058
TCGA-24-1549	0.218751
TCGA-25-2401	0.398206
TCGA-20-0991	-0.392257
TCGA-13-0923	0.0363075
TCGA-24-1413	-0.0200619
TCGA-24-1464	-0.321163
TCGA-25-2397	0.0665363
TCGA-29-1778	-0.305363
TCGA-31-1950	-0.0670109
TCGA-13-1485	0.0866407
TCGA-13-1507	-0.149699
TCGA-24-1419	0.298448
TCGA-61-1998	0.356002
TCGA-10-0936	-0.394243
TCGA-23-1116	0.077239
TCGA-61-2102	-0.221294
TCGA-59-2352	0.152177
TCGA-13-1512	-0.114117
TCGA-09-1662	0.12178
TCGA-24-2033	-0.0379303
TCGA-10-0927	-0.232896
TCGA-13-0911	-0.0144282
TCGA-10-0933	-0.230044
TCGA-09-0367	0.0438197
TCGA-25-1329	0.181228
TCGA-13-1488	-0.317958
TCGA-24-1428	-0.322079
TCGA-13-1410	0.00881419
TCGA-59-2354	0.4336
TCGA-61-2109	0.0338263
TCGA-23-1028	0.0956813
TCGA-24-1104	-0.157193
TCGA-WR-A838	-0.264968
TCGA-24-0966	-0.419876
TCGA-29-1769	-0.191619
TCGA-09-2044	-0.00434708
TCGA-13-1495	-0.184748
TCGA-04-1350	-0.437221
TCGA-09-1673	-0.384861
TCGA-13-0766	0.111999
TCGA-29-2425	-0.179692
TCGA-09-1659	-0.421374
TCGA-24-1603	0.102045
TCGA-09-0366	-0.0628056
TCGA-30-1892	-0.164369
TCGA-61-1736	0.261286
TCGA-24-1431	-0.074654
TCGA-04-1347	-0.502595
TCGA-23-1111	0.0668436
TCGA-13-1404	-0.336259
TCGA-59-A5PD	-0.242286
TCGA-25-2400	0.321287
TCGA-VG-A8LO	-0.102055
TCGA-25-1313	0.110995
TCGA-13-0916	-0.00168991
TCGA-13-0908	-0.156047
TCGA-31-1953	0.0514228
TCGA-59-2351	0.284886
TCGA-31-1951	0.179446
TCGA-24-1850	0.152194
TCGA-13-1506	0.20068
TCGA-29-2414	-0.137353
TCGA-25-1320	0.0694656
TCGA-30-1714	-0.446963
TCGA-25-1870	-0.362327
TCGA-24-1416	0.37208
TCGA-29-1697	0.0270216
TCGA-25-2409	-0.100236
TCGA-25-2396	0.0440692

## Sheet: UCEC
	EERES
TCGA-PG-A5BC	0.0733105
TCGA-EY-A1GP	-0.271348
TCGA-AJ-A3BG	0.11155
TCGA-BG-A0W1	-0.291596
TCGA-BS-A0U9	-0.135373
TCGA-A5-A0GB	0.260757
TCGA-AX-A2HH	-0.122003
TCGA-BG-A0MS	0.247949
TCGA-FL-A1YH	-0.32589
TCGA-BK-A4ZD	-0.0514435
TCGA-AJ-A3NH	-0.190292
TCGA-QS-A5YQ	-0.138265
TCGA-EY-A2OP	0.100227
TCGA-AX-A1CN	0.122414
TCGA-EO-A3AU	0.407789
TCGA-PG-A917	0.00546023
TCGA-BK-A139	-0.159013
TCGA-BS-A0TE	0.268328
TCGA-EY-A1GD	0.377139
TCGA-B5-A11I	0.0167698
TCGA-AJ-A6NU	0.292394
TCGA-PG-A916	0.175271
TCGA-D1-A1NX	-0.395993
TCGA-B5-A1MU	-0.0849639
TCGA-B5-A0K9	0.302915
TCGA-AJ-A3TW	-0.368677
TCGA-AJ-A3OL	0.0395633
TCGA-AP-A054	-0.338804
TCGA-A5-A0R8	-0.146402
TCGA-BS-A0UF	-0.217491
TCGA-D1-A3JQ	-0.174869
TCGA-AX-A1C9	-0.0932829
TCGA-BK-A0CC	-0.520427
TCGA-A5-A0GN	-0.391888
TCGA-BK-A6W3	0.460214
TCGA-EY-A3QX	-0.102718
TCGA-D1-A16B	0.409746
TCGA-BS-A0UJ	-0.545216
TCGA-EO-A22S	-0.00539031
TCGA-B5-A11N	-0.057524
TCGA-D1-A17L	-0.311255
TCGA-D1-A165	0.416073
TCGA-A5-A0GQ	0.0150189
TCGA-D1-A2G5	-0.127243
TCGA-AP-A1DM	-0.0302778
TCGA-AP-A0LH	-0.0845346
TCGA-EY-A1GF	0.159492
TCGA-AJ-A23M	0.137394
TCGA-BK-A13C	-0.0816518
TCGA-D1-A15Z	0.405727
TCGA-EY-A547	-0.141051
TCGA-EO-A22T	0.325058
TCGA-BG-A220	0.155241
TCGA-EY-A2OQ	0.177081
TCGA-AX-A2H8	-0.0673308
TCGA-B5-A0K6	0.134575
TCGA-D1-A15X	0.182043
TCGA-AX-A2HG	-0.385945
TCGA-FI-A2D2	0.00484415
TCGA-AP-A053	-0.07022
TCGA-AJ-A3NE	0.423492
TCGA-B5-A3FA	0.0632623
TCGA-D1-A3DG	0.109464
TCGA-EY-A1GK	-0.266148
TCGA-BS-A0U7	0.415116
TCGA-H5-A2HR	-0.293537
TCGA-A5-A0GI	-0.233404
TCGA-AP-A0LE	-0.500415
TCGA-FL-A1YG	-0.0374132
TCGA-BK-A0CB	-0.282611
TCGA-AX-A063	-0.204862
TCGA-AJ-A3BD	-0.288465
TCGA-D1-A160	-0.064812
TCGA-FI-A2CX	-0.387213
TCGA-PG-A7D5	-0.233777
TCGA-KP-A3VZ	-0.384382
TCGA-D1-A17D	0.0315439
TCGA-D1-A16O	-0.0131842
TCGA-AX-A0IS	0.0589219
TCGA-A5-A1OK	0.146804
TCGA-EC-A1NJ	-0.107942
TCGA-D1-A17C	0.167648
TCGA-E6-A1LX	-0.038756
TCGA-AJ-A5DV	0.20993
TCGA-FI-A2F8	-0.086759
TCGA-D1-A17B	0.492476
TCGA-AJ-A3QS	-0.181127
TCGA-BG-A3EW	0.167515
TCGA-A5-A0G9	0.176129
TCGA-AP-A05N	0.0939604
TCGA-D1-A16Q	-0.418996
TCGA-E6-A1M0	-0.155275
TCGA-AJ-A3NG	-0.015173
TCGA-BS-A0UM	0.312342
TCGA-AX-A1CF	0.245707
TCGA-AX-A0J0	-0.0936991
TCGA-AX-A2H7	-0.509028
TCGA-AX-A06F	-0.239825
TCGA-B5-A3FB	0.0766064
TCGA-AJ-A3IA	-0.158859
TCGA-DF-A2KS	-0.127139
TCGA-AX-A06B	0.076963
TCGA-D1-A16J	0.202985
TCGA-SL-A6JA	0.198333
TCGA-JU-AAVI	-0.0788463
TCGA-BG-A0VT	-0.0118347
TCGA-QS-A744	-0.0213247
TCGA-A5-A0GJ	-0.338656
TCGA-AP-A0LJ	0.183067
TCGA-BS-A0U8	-0.275482
TCGA-AP-A1E4	-0.421519
TCGA-D1-A2G0	-0.279681
TCGA-BG-A0YV	-0.335819
TCGA-AP-A056	0.491067
TCGA-AJ-A3BI	-0.244785
TCGA-EY-A1GR	0.00195773
TCGA-BG-A0M7	0.374265
TCGA-D1-A0ZN	0.315419
TCGA-EY-A3L3	-0.335086
TCGA-BG-A0MQ	-0.274602
TCGA-PG-A6IB	-0.41977
TCGA-AJ-A2QK	-0.264436
TCGA-D1-A162	0.407595
TCGA-BG-A0M3	-0.371914
TCGA-AJ-A3NF	0.151644
TCGA-EY-A1G8	-0.113201
TCGA-A5-A0VO	0.164586
TCGA-AX-A3FV	-0.257506
TCGA-AX-A05W	-0.365138
TCGA-KJ-A3U4	-0.176361
TCGA-B5-A11O	0.341503
TCGA-FI-A3PX	-0.424719
TCGA-B5-A0K2	0.17183
TCGA-AX-A2HC	-0.350914
TCGA-BG-A187	0.312747
TCGA-AW-A1PO	-0.238945
TCGA-B5-A11R	0.262493
TCGA-BG-A222	0.0370255
TCGA-KP-A3W0	-0.118319
TCGA-B5-A11J	0.463173
TCGA-EY-A1GT	0.217208
TCGA-BG-A0YU	-0.0619237
TCGA-EY-A1GL	0.297349
TCGA-B5-A1MY	-0.295785
TCGA-AX-A2HD	0.229812
TCGA-BS-A0TD	-0.064191
TCGA-AP-A0LV	0.272283
TCGA-D1-A0ZP	0.344647
TCGA-AJ-A3BK	0.10374
TCGA-AP-A059	-0.0670949
TCGA-EY-A1GQ	-0.45944
TCGA-EC-A24G	0.44234
TCGA-BG-A221	0.0474565
TCGA-4E-A92E	0.258125
TCGA-BG-A0M4	0.14434
TCGA-BK-A6W4	0.175349
TCGA-BS-A0TI	-0.0805055
TCGA-BS-A0T9	-0.142482
TCGA-AJ-A3EM	0.0358936
TCGA-AX-A2IO	-0.399762
TCGA-AP-A0LL	-0.560063
TCGA-AX-A3G9	-0.187579
TCGA-B5-A0JS	0.558092
TCGA-AX-A05S	0.0376311
TCGA-AX-A1C4	0.225978
TCGA-D1-A0ZO	0.417677
TCGA-A5-A1OG	-0.474436
TCGA-BG-A0MC	0.0789123
TCGA-D1-A1NY	0.364148
TCGA-B5-A0JT	0.425027
TCGA-AP-A0LD	-0.384941
TCGA-AP-A1E0	0.093446
TCGA-AJ-A3BH	0.193635
TCGA-AP-A05O	0.315731
TCGA-A5-A0R7	-0.359292
TCGA-A5-A2K7	-0.0980974
TCGA-EO-A22R	0.157338
TCGA-B5-A1N2	-0.362746
TCGA-D1-A169	0.419926
TCGA-FL-A1YI	0.0248066
TCGA-AP-A0L8	-0.0764384
TCGA-D1-A1NS	0.272403
TCGA-EY-A5W2	-0.301661
TCGA-EO-A3AZ	-0.246933
TCGA-AP-A0LO	0.0500503
TCGA-D1-A15V	0.190771
TCGA-A5-A2K3	-0.443712
TCGA-AX-A2H2	-0.365556
TCGA-BG-A2AD	-0.00703368
TCGA-B5-A0K4	-0.0237248
TCGA-D1-A17A	0.179545
TCGA-D1-A174	0.196062
TCGA-AP-A0LN	0.242113
TCGA-D1-A1O5	-0.236721
TCGA-D1-A177	-0.141151
TCGA-B5-A3FC	-0.358763
TCGA-BG-A0MG	0.297473
TCGA-A5-A0VQ	-0.0905809
TCGA-D1-A17H	0.262649
TCGA-AX-A1CE	-0.156391
TCGA-EY-A1GS	-0.17059
TCGA-EO-A1Y7	-0.420849
TCGA-FL-A1YT	-0.0269706
TCGA-D1-A0ZZ	-0.135776
TCGA-E6-A2P9	0.0139554
TCGA-AP-A0LS	0.0551487
TCGA-DI-A1C3	-0.299306
TCGA-FL-A1YQ	-0.0617165
TCGA-D1-A0ZS	0.00621178
TCGA-B5-A11E	0.0264528
TCGA-BG-A0M9	0.033544
TCGA-QS-A5YR	-0.0898803
TCGA-BS-A0V6	0.349803
TCGA-AX-A2HF	-0.335724
TCGA-B5-A0K0	-0.0101641
TCGA-B5-A5OC	-0.0210214
TCGA-FI-A2D0	0.20779
TCGA-AJ-A8CT	-0.086249
TCGA-DI-A2QT	-0.286015
TCGA-BG-A0MH	0.447064
TCGA-QF-A5YT	0.197003
TCGA-A5-A3LP	0.175893
TCGA-B5-A11F	0.240082
TCGA-PG-A915	-0.181717
TCGA-AX-A1C5	0.369889
TCGA-B5-A0JX	-0.001968
TCGA-D1-A15W	0.472613
TCGA-KP-A3W1	-0.362146
TCGA-AX-A1CA	-0.463398
TCGA-EY-A1GH	0.220107
TCGA-EY-A1GW	-0.376444
TCGA-AP-A3K1	-0.309073
TCGA-D1-A103	0.393857
TCGA-EO-A3AV	0.225222
TCGA-D1-A3DA	0.0906731
TCGA-EO-A3B1	0.00841316
TCGA-B5-A11Y	0.379183
TCGA-AJ-A2QN	0.152278
TCGA-BG-A18B	0.0959292
TCGA-A5-A0GM	-0.401096
TCGA-AJ-A2QL	0.0565217
TCGA-BS-A0U5	-0.312159
TCGA-BS-A0TC	0.382963
TCGA-EY-A214	0.20482
TCGA-AX-A05U	0.24699
TCGA-B5-A11W	-0.0270056
TCGA-EY-A1GI	0.17164
TCGA-D1-A161	0.138608
TCGA-EO-A3B0	0.0058739
TCGA-A5-A0R6	0.149197
TCGA-BS-A0UA	0.173196
TCGA-AP-A0LT	0.0228043
TCGA-A5-A0G5	-0.28577
TCGA-AX-A3G7	-0.0377555
TCGA-BS-A0UT	-0.13917
TCGA-EY-A1GV	-0.219838
TCGA-BG-A0LW	0.171778
TCGA-BG-A3PP	-0.170726
TCGA-AX-A2HK	-0.450544
TCGA-FL-A1YL	-0.0916014
TCGA-A5-A0GA	0.0481563
TCGA-EO-A3AS	0.219144
TCGA-EO-A3KX	-0.253838
TCGA-BS-A0WQ	-0.0696307
TCGA-AX-A3G8	-0.22162
TCGA-AX-A1CR	-0.384281
TCGA-QS-A8F1	-0.453431
TCGA-BK-A0CA	-0.471717
TCGA-KP-A3W4	-0.181885
TCGA-BG-A0MO	0.215843
TCGA-A5-A0GX	0.235119
TCGA-EY-A54A	-0.21752
TCGA-AP-A1E3	0.174499
TCGA-DI-A2QU	-0.497625
TCGA-B5-A3FD	-0.0644721
TCGA-B5-A1MV	0.305805
TCGA-B5-A0JY	-0.159867
TCGA-EY-A1GU	0.281807
TCGA-EY-A1GM	0.110598
TCGA-AX-A2HJ	-0.0832966
TCGA-AJ-A23O	-0.330917
TCGA-D1-A0ZV	0.133662
TCGA-DI-A2QY	0.249188
TCGA-FL-A1YN	0.0214114
TCGA-AX-A05T	0.392186
TCGA-BK-A56F	0.190068
TCGA-BG-A18A	0.455711
TCGA-BK-A0C9	0.358982
TCGA-D1-A16I	-0.494418
TCGA-BG-A0MA	-0.00601134
TCGA-FI-A2EY	-0.611679
TCGA-A5-A0GR	-0.482979
TCGA-A5-A0GP	0.286224
TCGA-D1-A16D	0.346253
TCGA-BK-A13B	0.228399
TCGA-DI-A1BY	-0.43856
TCGA-AP-A1E1	0.0277287
TCGA-B5-A0JN	-0.198119
TCGA-B5-A11U	-0.098569
TCGA-AX-A1C7	-0.291739
TCGA-EY-A215	-0.363156
TCGA-AP-A05J	-0.130133
TCGA-AX-A060	0.154511
TCGA-EO-A22U	0.232804
TCGA-EY-A549	-0.0403797
TCGA-AX-A1CP	-0.0148845
TCGA-B5-A121	0.407933
TCGA-FI-A2EU	-0.353952
TCGA-B5-A11S	0.200087
TCGA-BG-A2AE	0.281146
TCGA-D1-A3JP	0.136108
TCGA-A5-A1OH	-0.430042
TCGA-D1-A179	-0.144102
TCGA-A5-A0GV	-0.390294
TCGA-FI-A2D4	0.0301501
TCGA-FI-A2EW	-0.642545
TCGA-BK-A26L	-0.483958
TCGA-AJ-A3EJ	0.19792
TCGA-EY-A72D	-0.0176076
TCGA-A5-A3LO	0.366754
TCGA-AX-A3FZ	-0.382976
TCGA-AJ-A3I9	-0.220687
TCGA-EY-A1H0	0.372635
TCGA-SL-A6J9	-0.253538
TCGA-AP-A0LI	-0.200042
TCGA-B5-A11M	0.0561177
TCGA-AP-A05P	0.195043
TCGA-BS-A0VI	-0.288394
TCGA-BS-A0TA	-0.434329
TCGA-AP-A1DR	0.34908
TCGA-A5-A0RA	0.306448
TCGA-AP-A0L9	-0.408541
TCGA-AP-A05A	-0.340815
TCGA-AX-A0IZ	-0.241426
TCGA-D1-A16N	0.234785
TCGA-BG-A0M8	-0.18287
TCGA-A5-A0GW	-0.0443527
TCGA-BG-A0M0	-0.0164271
TCGA-B5-A1MZ	0.142515
TCGA-BG-A0VX	0.312932
TCGA-AX-A05Y	0.417813
TCGA-AP-A1DP	-0.546379
TCGA-D1-A3DH	-0.216494
TCGA-A5-A7WK	0.0356267
TCGA-E6-A1LZ	-0.25927
TCGA-EY-A1GE	0.0547021
TCGA-D1-A17K	0.0904852
TCGA-2E-A9G8	-0.349472
TCGA-BG-A0MT	0.0609159
TCGA-A5-A0G2	-0.270429
TCGA-D1-A0ZQ	-0.0454775
TCGA-D1-A1NU	0.0056784
TCGA-B5-A11L	0.356769
TCGA-AX-A05Z	0.0785511
TCGA-AX-A1CI	-0.500054
TCGA-BG-A0MU	0.089616
TCGA-BG-A0LX	0.0779179
TCGA-A5-A0G3	-0.221378
TCGA-AP-A1DO	0.122217
TCGA-EO-A3KW	-0.0645995
TCGA-AX-A3G4	-0.273435
TCGA-BG-A2L7	0.0882914
TCGA-QF-A5YS	0.02182
TCGA-DI-A1NN	-0.0222481
TCGA-AX-A3GI	-0.0801618
TCGA-AJ-A3EK	0.110178
TCGA-EY-A2OO	0.176922
TCGA-A5-A0GE	0.0387837
TCGA-D1-A17M	0.429225
TCGA-AX-A1CJ	-0.426793
TCGA-BS-A0UL	0.0796021
TCGA-BG-A0RY	0.194688
TCGA-D1-A2G6	0.253157
TCGA-AJ-A8CW	0.0211132
TCGA-B5-A11Z	0.0488731
TCGA-AP-A052	-0.0939144
TCGA-A5-A0GH	0.0792329
TCGA-D1-A1O0	-0.39185
TCGA-AP-A051	0.0791612
TCGA-B5-A11P	-0.0517166
TCGA-A5-A0GG	-0.0712212
TCGA-A5-A0G1	-0.0445912
TCGA-FL-A1YV	-0.181887
TCGA-5S-A9Q8	-0.317787
TCGA-BG-A0M6	0.16432
TCGA-DF-A2KU	-0.453226
TCGA-EY-A4KR	0.0874751
TCGA-B5-A11Q	-0.507439
TCGA-DF-A2KN	0.333197
TCGA-B5-A0K7	0.0807603
TCGA-BG-A0VV	0.240734
TCGA-FI-A2F4	0.137036
TCGA-SJ-A6ZI	0.389021
TCGA-AX-A1C8	-0.352928
TCGA-AX-A064	-0.385349
TCGA-AX-A06H	-0.218071
TCGA-D1-A0ZU	0.393002
TCGA-B5-A0JV	0.151646
TCGA-B5-A11G	-0.416232
TCGA-EO-A3AY	-0.0849911
TCGA-AP-A5FX	-0.475209
TCGA-B5-A1MW	0.072142
TCGA-DF-A2KR	0.201383
TCGA-KP-A3W3	-0.339117
TCGA-DF-A2KZ	-0.0642881
TCGA-B5-A3F9	0.176102
TCGA-EY-A1G7	-0.11627
TCGA-A5-A7WJ	-0.00131673
TCGA-A5-A1OF	-0.152095
TCGA-DF-A2KY	-0.280336
TCGA-AX-A3GB	-0.192617
TCGA-D1-A102	0.408879
TCGA-FL-A3WE	-0.0666551
TCGA-AX-A0IW	-0.215344
TCGA-D1-A16E	0.409852
TCGA-D1-A0ZR	0.1696
TCGA-AX-A2IN	-0.374447
TCGA-AP-A1DH	-0.478351
TCGA-B5-A11H	0.0726718
TCGA-A5-A0R9	0.081996
TCGA-EY-A1GO	-0.0686417
TCGA-A5-A0VP	0.216939
TCGA-B5-A0JU	-0.097258
TCGA-AJ-A8CV	0.262079
TCGA-AX-A06L	-0.58158
TCGA-B5-A0KB	-0.0480173
TCGA-EO-A2CG	-0.281543
TCGA-FL-A1YU	0.0511376
TCGA-B5-A0K3	0.0368364
TCGA-B5-A0K1	0.0629602
TCGA-BG-A186	0.0680779
TCGA-FL-A1YM	0.0938368
TCGA-AJ-A3BF	0.0129597
TCGA-AX-A06D	-0.531077
TCGA-AX-A0J1	0.200349
TCGA-D1-A16R	0.15662
TCGA-EO-A3L0	0.110781
TCGA-BS-A0UV	-0.192665
TCGA-B5-A11V	0.147376
TCGA-D1-A1O8	-0.40958
TCGA-AP-A1DK	-0.462712
TCGA-D1-A17T	0.0686698
TCGA-EO-A22Y	0.273362
TCGA-FI-A3PV	-0.111049
TCGA-AP-A0LP	-0.219056
TCGA-AX-A3FX	-0.532988
TCGA-AP-A05D	0.000807671
TCGA-AX-A3FW	-0.292566
TCGA-D1-A17R	0.497739
TCGA-DI-A1BU	0.0293769
TCGA-EO-A2CH	-0.0896813
TCGA-D1-A17N	-0.0359142
TCGA-BG-A0MK	0.465264
TCGA-BG-A0M2	-0.0832115
TCGA-D1-A1NW	-0.320817
TCGA-AX-A3FS	-0.318713
TCGA-A5-AB3J	-0.0237336
TCGA-AJ-A3OK	-0.122216
TCGA-EY-A1GX	-0.0709316
TCGA-AJ-A5DW	0.189944
TCGA-EY-A2OM	0.291204
TCGA-SJ-A6ZJ	-0.124709
TCGA-AX-A2H4	-0.255982
TCGA-D1-A163	0.30951
TCGA-EO-A1Y5	-0.125042
TCGA-FL-A1YF	-0.0316005
TCGA-B5-A0K8	-0.0585825
TCGA-A5-A2K4	0.153952
TCGA-BG-A18C	0.101979
TCGA-EY-A210	-0.265447
TCGA-PG-A914	-0.270056
TCGA-D1-A101	-0.148831
TCGA-B5-A1MX	-0.0207317
TCGA-AJ-A2QO	0.420256
TCGA-BS-A0TJ	0.245444
TCGA-AX-A3G1	-0.0353269
TCGA-AX-A2H5	-0.273891
TCGA-FI-A2F9	-0.365348
TCGA-AX-A06J	0.217549
TCGA-AP-A1DQ	0.157388
TCGA-AJ-A23N	-0.0611962
TCGA-DF-A2L0	-0.232859
TCGA-D1-A167	0.115062
TCGA-AX-A1CC	0.16003
TCGA-BG-A0VW	-0.283486
TCGA-D1-A2G7	-0.10781
TCGA-A5-A0GD	-0.0913253
TCGA-D1-A1NZ	-0.150031
TCGA-K6-A3WQ	-0.438268
TCGA-EO-A1Y8	-0.316291
TCGA-AJ-A3OJ	0.109266
TCGA-AX-A3G3	-0.167373
TCGA-AX-A3G6	-0.242867
TCGA-D1-A17S	-0.518422
TCGA-EC-A1QX	-0.0738443
TCGA-AP-A0LF	-0.550145
TCGA-AX-A3FT	-0.341181
TCGA-AP-A05H	-0.0397159
TCGA-B5-A5OD	-0.196479
TCGA-D1-A16X	0.427799
TCGA-EO-A3KU	-0.0694516
TCGA-EY-A212	-0.176506
TCGA-AX-A2HA	-0.400384
TCGA-A5-A2K2	-0.117581
TCGA-B5-A1MR	-0.510705
TCGA-DI-A0WH	-0.441277
TCGA-BG-A0VZ	-0.276029
TCGA-A5-A1OJ	-0.250594
TCGA-EY-A2ON	-0.334313
TCGA-FI-A2D5	0.00247722
TCGA-BS-A0V4	-0.332547
TCGA-BS-A0V8	-0.491165
TCGA-BS-A0V7	-0.493235
TCGA-D1-A17Q	0.332779
TCGA-D1-A17F	-0.42975
TCGA-B5-A0JR	-0.344808
TCGA-AX-A1CK	-0.480012
TCGA-A5-A0GU	0.285943
TCGA-BS-A0TG	0.206234
TCGA-AX-A062	-0.103154
TCGA-D1-A1O7	-0.300435
TCGA-EY-A548	-0.0784833
TCGA-BG-A0W2	-0.238562
TCGA-E6-A8L9	-0.370392
TCGA-B5-A11X	-0.206175
TCGA-AJ-A3NC	-0.215904
TCGA-D1-A16G	0.3092
TCGA-FI-A2D6	-0.486218
TCGA-5B-A90C	-0.0380493
TCGA-AP-A0LG	0.432617
TCGA-AP-A1DV	-0.163275
TCGA-FI-A2CY	-0.148025
TCGA-D1-A16Y	-0.0433115
TCGA-B5-A3FH	0.206986
TCGA-AJ-A3EL	-0.222952
TCGA-D1-A168	0.312714
TCGA-E6-A2P8	-0.0318621
TCGA-AX-A0IU	-0.226479
TCGA-EY-A1GC	-0.0897
TCGA-D1-A17U	0.513025
TCGA-AP-A0LM	-0.228104
TCGA-B5-A3S1	0.0864691
TCGA-B5-A1MS	-0.39737
TCGA-D1-A175	0.031989
TCGA-DI-A1NO	-0.447304
TCGA-BG-A0MI	0.47025
TCGA-AJ-A2QM	0.0791804
TCGA-D1-A16F	0.533756
TCGA-A5-A2K5	-0.356753
TCGA-EO-A22X	-0.284476
TCGA-DF-A2KV	-0.098067
TCGA-FI-A2EX	-0.25853
TCGA-D1-A176	0.305318
TCGA-B5-A0JZ	-0.416511
TCGA-D1-A16V	0.359201
TCGA-B5-A5OE	-0.0225306
TCGA-D1-A16S	-0.465307

## Sheet: CESC
	EERES
TCGA-C5-A1BK	-0.124069
TCGA-EA-A5ZF	-0.0546876
TCGA-BI-A20A	0.0447351
TCGA-IR-A3LA	-0.192227
TCGA-C5-A2LV	-0.106978
TCGA-VS-A9V2	-0.084413
TCGA-C5-A1M5	-0.178015
TCGA-Q1-A6DT	-0.130927
TCGA-VS-A8EG	0.218912
TCGA-JW-A5VH	-0.226788
TCGA-HM-A6W2	-0.262372
TCGA-IR-A3LL	-0.45957
TCGA-C5-A1MQ	-0.146412
TCGA-DG-A2KK	-0.00755967
TCGA-C5-A1ML	0.157468
TCGA-C5-A1BL	-0.0847746
TCGA-VS-A8EH	-0.0904249
TCGA-EK-A2PK	-0.156715
TCGA-C5-A3HF	0.16897
TCGA-EK-A2PM	-0.227868
TCGA-C5-A1MP	0.0522346
TCGA-C5-A3HL	0.381176
TCGA-ZJ-AAXF	0.106976
TCGA-JW-A5VG	-0.13452
TCGA-VS-A94Y	0.342426
TCGA-UC-A7PD	0.127111
TCGA-C5-A1M8	-0.35242
TCGA-C5-A3HD	-0.116122
TCGA-FU-A770	0.120007
TCGA-LP-A5U3	0.293545
TCGA-ZJ-AAX4	-0.244556
TCGA-UC-A7PF	-0.111015
TCGA-C5-A0TN	-0.187262
TCGA-EA-A5O9	0.024988
TCGA-VS-AA62	0.18642
TCGA-C5-A8XH	-0.0702184
TCGA-C5-A2LS	-0.143318
TCGA-VS-A8QA	-0.191457
TCGA-JW-AAVH	-0.117786
TCGA-C5-A7CK	-0.0209326
TCGA-VS-A9V3	0.293144
TCGA-MU-A8JM	0.287041
TCGA-EX-A8YF	-0.0851755
TCGA-EX-A69M	-0.0478732
TCGA-LP-A5U2	-0.166289
TCGA-EX-A1H6	-0.171718
TCGA-JX-A3Q0	0.0931484
TCGA-VS-A8QF	0.0136195
TCGA-C5-A1MJ	-0.0788194
TCGA-VS-A94X	0.186483
TCGA-C5-A1BF	0.0248872
TCGA-VS-A8QM	0.156605
TCGA-C5-A1MN	0.118933
TCGA-DS-A1OB	-0.238934
TCGA-C5-A1BE	0.0779571
TCGA-VS-A9UQ	0.265129
TCGA-VS-A8EB	-0.00153137
TCGA-EA-A556	-0.39634
TCGA-DG-A2KL	0.163792
TCGA-VS-A8EJ	-0.309064
TCGA-MA-AA3Y	0.0738439
TCGA-VS-A94W	-0.0957648
TCGA-C5-A1MH	0.00454706
TCGA-LP-A4AX	-0.317594
TCGA-EA-A43B	0.0433185
TCGA-C5-A8ZZ	-0.0332517
TCGA-JX-A3Q8	0.0448755
TCGA-EA-A5ZD	0.0949136
TCGA-DR-A0ZL	-0.175688
TCGA-BI-A0VS	-0.212076
TCGA-BI-A0VR	0.281797
TCGA-Q1-A73P	0.150321
TCGA-EA-A3Y4	-0.154863
TCGA-EA-A3HT	0.293351
TCGA-VS-A950	0.157105
TCGA-JX-A3PZ	0.100496
TCGA-EA-A439	-0.068322
TCGA-ZJ-AAXI	-0.419835
TCGA-EK-A2PL	0.0582163
TCGA-DS-A1OA	-0.0704056
TCGA-ZX-AA5X	0.250433
TCGA-VS-A9UU	-0.0603251
TCGA-WL-A834	0.319702
TCGA-VS-A9UO	-0.110036
TCGA-C5-A7X3	-0.156586
TCGA-MY-A5BF	0.13386
TCGA-C5-A1MF	-0.268588
TCGA-EK-A2PG	-0.273055
TCGA-UC-A7PG	0.173692
TCGA-4J-AA1J	0.358703
TCGA-JW-A5VI	0.0637148
TCGA-PN-A8MA	-0.288764
TCGA-C5-A7X8	-0.194168
TCGA-VS-A8Q9	-0.334389
TCGA-IR-A3LC	0.306749
TCGA-ZJ-AAXT	-0.0901045
TCGA-2W-A8YY	-0.17619
TCGA-C5-A7UC	0.206465
TCGA-Q1-A73Q	-0.18267
TCGA-Q1-A6DW	0.175211
TCGA-EA-A5ZE	0.0949408
TCGA-MU-A5YI	0.0327827
TCGA-DS-A0VK	0.300348
TCGA-ZJ-AAXN	0.0545202
TCGA-VS-A9UD	-0.25315
TCGA-EK-A2RL	-0.149125
TCGA-DG-A2KH	-0.00415539
TCGA-EA-A3HR	0.230905
TCGA-DS-A3LQ	0.054287
TCGA-FU-A40J	-0.245486
TCGA-IR-A3L7	0.235618
TCGA-GH-A9DA	0.23884
TCGA-FU-A3HY	0.322292
TCGA-VS-A9UZ	0.0571944
TCGA-FU-A3WB	-0.0464526
TCGA-EK-A2H1	-0.047265
TCGA-VS-A9UH	-0.238876
TCGA-VS-A94Z	0.036711
TCGA-EA-A50E	-0.126856
TCGA-ZJ-AAXJ	-0.323499
TCGA-EX-A1H5	-0.168766
TCGA-HM-A4S6	-0.0790687
TCGA-EA-A3HQ	0.159388
TCGA-VS-A8Q8	-0.047851
TCGA-VS-A9U7	0.0937877
TCGA-EX-A69L	0.136231
TCGA-FU-A3YQ	-0.0781548
TCGA-EA-A1QS	0.0479752
TCGA-FU-A3HZ	-0.253922
TCGA-LP-A7HU	-0.291412
TCGA-FU-A3TQ	-0.084035
TCGA-Q1-A5R3	-0.0554586
TCGA-DR-A0ZM	-0.428434
TCGA-LP-A4AW	0.0887052
TCGA-EA-A3HS	0.00304857
TCGA-IR-A3LI	-0.135858
TCGA-EK-A2IP	-0.425285
TCGA-VS-A9V4	-0.135983
TCGA-C5-A2M2	-0.0134507
TCGA-MU-A51Y	0.239076
TCGA-IR-A3LF	-0.203147
TCGA-VS-A9UJ	0.0409454
TCGA-C5-A1BJ	0.123044
TCGA-EA-A78R	-0.0284431
TCGA-VS-A9UL	-0.207267
TCGA-VS-A8EI	-0.0675739
TCGA-EA-A410	-0.337989
TCGA-HM-A3JK	-0.0135097
TCGA-DG-A2KJ	-0.272535
TCGA-JW-A852	-0.22434
TCGA-C5-A1BM	-0.0251116
TCGA-MA-AA41	-0.362427
TCGA-C5-A1M6	-0.177907
TCGA-C5-A7UH	-0.177004
TCGA-EA-A411	-0.132613
TCGA-FU-A23K	-0.239056
TCGA-FU-A23L	-0.249516
TCGA-EA-A97N	0.325893
TCGA-ZJ-AAXB	-0.0770458
TCGA-C5-A2M1	0.212789
TCGA-C5-A1BN	0.122476
TCGA-C5-A8XK	0.163194
TCGA-C5-A1BI	0.0286377
TCGA-VS-A9U5	-0.038262
TCGA-C5-A1MI	-0.0173044
TCGA-C5-A8XI	0.0292549
TCGA-FU-A57G	-0.000559549
TCGA-EA-A1QT	-0.237869
TCGA-VS-A958	0.11234
TCGA-VS-A9U6	-0.00833906
TCGA-EA-A3HU	-0.0887766
TCGA-EK-A2RE	0.184835
TCGA-VS-A954	-0.151151
TCGA-VS-A9UI	0.010108
TCGA-FU-A5XV	0.347664
TCGA-EA-A3QD	-0.389015
TCGA-EA-A4BA	-0.388384
TCGA-VS-A952	-0.308137
TCGA-EK-A2IR	-0.186856
TCGA-C5-A1ME	0.0800948
TCGA-VS-A9UY	0.102199
TCGA-EA-A6QX	-0.0601077
TCGA-C5-A1M9	0.0720965
TCGA-EA-A3QE	-0.00638881
TCGA-ZJ-AB0I	0.17919
TCGA-VS-A9V0	-0.11512
TCGA-VS-A9V1	-0.0661664
TCGA-VS-A9UT	-0.322013
TCGA-EK-A2RC	-0.0159905
TCGA-EK-A2RK	-0.312876
TCGA-JX-A5QV	-0.0645925
TCGA-EK-A2RA	-0.26253
TCGA-MA-AA3X	0.0573552
TCGA-VS-A9UR	0.141769
TCGA-C5-A7X5	0.158306
TCGA-ZJ-AAXD	0.214391
TCGA-VS-A8EC	-0.28877
TCGA-Q1-A73S	-0.0851958
TCGA-ZJ-A8QQ	-0.1096
TCGA-DS-A5RQ	0.341473
TCGA-ZJ-AAX8	0.171011
TCGA-C5-A1MK	0.0734902
TCGA-FU-A3TX	-0.105228
TCGA-IR-A3LK	-0.0139835
TCGA-FU-A3EO	-0.277676
TCGA-C5-A2LX	-0.420354
TCGA-DS-A1O9	0.111044
TCGA-C5-A7CL	-0.224727
TCGA-JW-A5VK	-0.265863
TCGA-MA-AA3Z	0.175667
TCGA-C5-A3HE	-0.0411171
TCGA-RA-A741	0.0949863
TCGA-C5-A8YR	-0.289262
TCGA-C5-A2LZ	-0.146591
TCGA-EK-A2PI	-0.282581
TCGA-EK-A2RM	0.0525827
TCGA-DS-A7WI	-0.0769563
TCGA-VS-A8QH	-0.082952
TCGA-UC-A7PI	-0.0292393
TCGA-Q1-A6DV	-0.0360516
TCGA-EK-A2H0	-0.31768
TCGA-C5-A907	-0.0688867
TCGA-EK-A2RO	0.0893588
TCGA-C5-A905	0.045364
TCGA-VS-A9UV	0.0208758
TCGA-MY-A913	-0.0196996
TCGA-VS-A9UB	-0.0783318
TCGA-VS-A957	-0.0301965
TCGA-VS-A8QC	-0.0893074
TCGA-EK-A3GM	-0.111129
TCGA-VS-A9UC	0.0679241
TCGA-EK-A2RJ	0.000283663
TCGA-C5-A7UI	-0.488219
TCGA-C5-A8YT	-0.0944853
TCGA-MY-A5BD	0.17486
TCGA-EA-A44S	-0.310947
TCGA-DS-A7WF	0.0926159
TCGA-EK-A3GK	0.220667
TCGA-Q1-A73O	0.132374
TCGA-JW-A5VL	0.00402898
TCGA-C5-A7CM	-0.122972
TCGA-VS-A9V5	-0.107004
TCGA-EK-A2R8	0.213744
TCGA-FU-A2QG	0.165127
TCGA-C5-A7CH	0.128732
TCGA-EK-A2R7	-0.264954
TCGA-EK-A2GZ	0.0705615
TCGA-Q1-A73R	-0.099685
TCGA-VS-A8EK	-0.159197
TCGA-C5-A7UE	-0.192199
TCGA-MA-AA42	0.0378736
TCGA-VS-A953	-0.0192297
TCGA-FU-A3NI	0.1502
TCGA-DS-A7WH	0.259023
TCGA-ZJ-A8QR	-0.0521484
TCGA-ZJ-AAXU	-0.236149
TCGA-C5-A8YQ	-0.250709
TCGA-EK-A3GJ	-0.324036
TCGA-C5-A7XC	0.331753
TCGA-DS-A0VL	0.364592
TCGA-VS-A8EL	-0.110386
TCGA-LP-A4AU	0.216167
TCGA-HG-A2PA	0.370424
TCGA-DS-A1OC	0.202629
TCGA-C5-A2LY	-0.329124
TCGA-C5-A1BQ	-0.147027
TCGA-IR-A3LB	0.0213276
TCGA-C5-A8XJ	0.00146767
TCGA-ZJ-AAXA	-0.0504813
TCGA-C5-A1M7	-0.0487638
TCGA-C5-A901	0.394561
TCGA-EX-A449	-0.127522
TCGA-ZJ-A8QO	-0.31237
TCGA-DS-A1OD	-0.366677
TCGA-EA-A5FO	0.104736
TCGA-DS-A0VM	0.107571
TCGA-MA-AA43	0.229804
TCGA-VS-A9UM	0.128068
TCGA-JW-A5VJ	-0.173884
TCGA-VS-A9UP	-0.380798
TCGA-ZJ-AB0H	0.106036
TCGA-HM-A3JJ	-0.187604
TCGA-LP-A4AV	-0.375977
TCGA-IR-A3LH	-0.0886295
TCGA-VS-A959	0.117473
TCGA-C5-A7CG	-0.205769
TCGA-Q1-A5R2	-0.161324
TCGA-EX-A3L1	0.36931
TCGA-EK-A3GN	-0.175087
TCGA-MY-A5BE	-0.423147
TCGA-MA-AA3W	0.0770891
TCGA-C5-A7CJ	0.150399
TCGA-EK-A2RB	-0.458822
TCGA-R2-A69V	0.0477063
TCGA-DG-A2KM	-0.0403789
TCGA-EK-A2RN	-0.463741
TCGA-EK-A2R9	-0.246195
TCGA-C5-A902	-0.098007
TCGA-Q1-A5R1	0.0394846
TCGA-JW-A69B	-0.156408
TCGA-C5-A2LT	0.0955668
TCGA-DS-A0VN	-0.188619
TCGA-C5-A7CO	-0.271162
TCGA-XS-A8TJ	-0.14574
