# Supplementary material for: The prognostic value of MEK pathway–associated estrogen receptor signaling activity for female cancers
Source: Br J Cancer. 2024 Apr 6;130(11):1875–84. doi: 10.1038/s41416-024-02668-w (PMC11130254; doi:10.1038/s41416-024-02668-w)
Supplement: Supplementary file 4 — Table S2 [file 41416_2024_2668_MOESM4_ESM.xlsx]

## Sheet: METABRIC
	EERES
MB-0362	0.294038
MB-0346	-0.245891
MB-0386	0.0476127
MB-0574	0.196953
MB-0503	0.378026
MB-0641	-0.104248
MB-0201	-0.264899
MB-0218	0.307489
MB-0316	-0.25775
MB-0189	-0.163165
MB-0891	0.2252
MB-0658	-0.386357
MB-0899	0.358072
MB-0605	0.319353
MB-0258	0.218821
MB-0506	-0.138577
MB-0420	-0.306064
MB-0223	0.262179
MB-0445	0.49263
MB-0199	0.232715
MB-0517	0.434934
MB-0155	-0.167891
MB-0428	0.1297
MB-0117	-0.269972
MB-0906	-0.254731
MB-0249	-0.146971
MB-0660	-0.208994
MB-0497	0.298894
MB-0434	0.204762
MB-0143	0.224957
MB-0513	0.188796
MB-0541	0.308827
MB-0653	-0.309259
MB-0455	-0.110116
MB-0540	-0.429804
MB-0384	0.318919
MB-0637	-0.177532
MB-0157	-0.320079
MB-0443	0.18272
MB-0584	0.302357
MB-0292	-0.153286
MB-0322	0.0144056
MB-0501	-0.0224013
MB-0401	-0.358852
MB-0140	0.19034
MB-0606	0.151675
MB-0666	0.111787
MB-0598	0.0638354
MB-0453	-0.107183
MB-0138	0.438006
MB-0579	0.311278
MB-0471	0.294008
MB-0619	0.222095
MB-0171	0.157241
MB-0310	-0.028847
MB-0621	0.143347
MB-0614	0.223277
MB-0372	-0.313191
MB-0374	0.303032
MB-0382	0.0531423
MB-0066	0.0629259
MB-0144	0.164244
MB-0596	-0.0379595
MB-0164	-0.271479
MB-0215	0.375362
MB-0146	0.0768108
MB-0229	0.247621
MB-0505	0.239152
MB-0102	0.319496
MB-0569	-0.108587
MB-0516	-0.0644869
MB-0272	0.175492
MB-0585	-0.165571
MB-0494	-0.290224
MB-0306	0.00210763
MB-0463	0.228998
MB-0198	-0.0766652
MB-0203	0.278795
MB-0607	0.186265
MB-0631	0.143348
MB-0363	-0.214365
MB-0427	0.0885261
MB-0519	-0.0982636
MB-0371	-0.135235
MB-0380	0.15603
MB-0221	-0.292315
MB-0348	0.413272
MB-0261	0.352626
MB-0576	-0.0485447
MB-0385	0.0640452
MB-0659	-0.202438
MB-0270	0.383482
MB-0379	0.122864
MB-0527	0.194425
MB-0624	-0.131295
MB-0273	-0.0414904
MB-0050	0.185683
MB-0460	-0.0591549
MB-0654	0.306392
MB-0454	0.0110939
MB-0392	0.211246
MB-0336	0.283024
MB-0467	-0.0894968
MB-0349	-0.00794628
MB-0378	-0.131848
MB-0176	0.323637
MB-0429	0.165682
MB-0397	0.184182
MB-0571	0.325424
MB-0426	0.262243
MB-0135	0.32929
MB-0112	-0.223108
MB-0352	-0.238178
MB-0644	0.0959878
MB-0601	-0.238783
MB-0568	0.145406
MB-0328	0.148479
MB-0325	-0.324247
MB-0358	0.124178
MB-0413	0.236412
MB-0636	0.266233
MB-0145	0.0589575
MB-0195	-0.0807061
MB-0422	0.23772
MB-0483	0.188129
MB-0317	0.052644
MB-0486	-0.0552237
MB-0139	0.368071
MB-0257	0.132142
MB-0345	0.275313
MB-0375	-0.234266
MB-0419	0.239301
MB-0480	0.221524
MB-0311	0.237018
MB-0324	0.281781
MB-0368	0.0818067
MB-0389	-0.237824
MB-0248	0.112263
MB-0035	-0.225554
MB-0904	0.384433
MB-0119	0.251293
MB-0650	-0.0904947
MB-0204	0.183636
MB-0184	-0.0637845
MB-0600	0.319623
MB-0400	-0.2649
MB-0511	0.128426
MB-0500	-0.150602
MB-0150	-0.309203
MB-0895	0.0834585
MB-0366	0.434205
MB-0173	0.108152
MB-0131	0.0163243
MB-0206	-0.389537
MB-0315	-0.130784
MB-0361	-0.059417
MB-0545	0.233654
MB-0370	0.108637
MB-0642	0.325618
MB-0431	-0.0600778
MB-0181	0.401674
MB-0603	0.395402
MB-0295	0.420207
MB-0618	0.186743
MB-0496	0.242956
MB-0411	-0.124772
MB-0285	-0.240399
MB-0360	0.0708996
MB-0359	0.221435
MB-0344	0.0405949
MB-0583	0.138412
MB-0202	0.243091
MB-0485	-0.0456568
MB-0609	-0.0495545
MB-0538	0.163345
MB-0197	0.0317327
MB-0410	-0.0616706
MB-0528	0.0826208
MB-0165	-0.0339607
MB-0152	-0.155867
MB-0148	-0.0318718
MB-0594	-0.104504
MB-0521	0.151048
MB-0532	-0.188027
MB-0536	-0.194317
MB-0319	0.113055
MB-0491	0.0844945
MB-0404	0.19879
MB-0243	-0.030899
MB-0580	-0.000490115
MB-0312	0.293024
MB-0060	-0.0942603
MB-0649	0.270321
MB-0643	-0.262559
MB-0581	-0.0354477
MB-0383	0.0852233
MB-0142	-0.283659
MB-0320	0.196067
MB-0207	0.120087
MB-0167	0.00968255
MB-0591	0.022983
MB-0613	-0.415115
MB-0313	-0.133586
MB-0599	-0.308669
MB-0286	-0.171674
MB-0575	-0.000751963
MB-0214	-0.0894627
MB-0589	0.142
MB-0406	0.180979
MB-0452	0.03565
MB-0524	0.148689
MB-0880	0.291314
MB-0573	-0.0376017
MB-0664	-0.184857
MB-0446	-0.36196
MB-0008	-0.0586722
MB-0656	-0.198446
MB-0154	-0.125746
MB-0597	0.0627593
MB-0550	-0.173714
MB-0616	0.128688
MB-0412	0.106255
MB-0122	0.100827
MB-0425	0.191214
MB-0314	-0.170296
MB-0356	0.14825
MB-0440	0.0584159
MB-0398	0.258942
MB-0438	-0.16603
MB-0449	0.511399
MB-0162	0.464381
MB-0593	-0.0462222
MB-0301	0.223826
MB-0628	0.287321
MB-0106	0.0510781
MB-0341	0.343501
MB-0474	0.133657
MB-0394	0.351437
MB-0373	0.187872
MB-0247	0.180013
MB-0225	0.0386279
MB-0424	-0.406698
MB-0209	-0.273676
MB-0115	-0.452706
MB-0136	0.2464
MB-0542	0.237297
MB-0354	-0.385465
MB-0151	0.315989
MB-0590	0.182238
MB-0608	-0.38273
MB-0657	-0.0265768
MB-0559	0.11643
MB-0893	-0.419827
MB-0514	0.100867
MB-0395	-0.130358
MB-0294	0.00361609
MB-0439	0.0933089
MB-0481	-0.319891
MB-0529	0.392272
MB-0224	0.39107
MB-0302	0.0698033
MB-0126	0.122839
MB-0220	-0.307909
MB-0192	-0.259529
MB-0121	0.0969475
MB-0239	0.16441
MB-0364	-0.000406327
MB-0232	0.261672
MB-0884	-0.0450194
MB-0238	-0.326138
MB-0194	-0.138698
MB-0882	0.0581278
MB-0010	-0.0445965
MB-0236	0.200996
MB-0377	0.260166
MB-0123	-0.0683547
MB-0504	0.248382
MB-0475	-0.113805
MB-0321	0.0601851
MB-0482	-0.265984
MB-0101	0.123867
MB-0662	-0.0158583
MB-0291	0.192705
MB-0465	-0.0641386
MB-0630	0.195492
MB-0036	0.218307
MB-0166	0.352949
MB-0180	0.326332
MB-0525	-0.186686
MB-0307	-0.197535
MB-0002	0.365565
MB-0466	0.379125
MB-0632	-0.101117
MB-0120	-0.0131275
MB-0507	0.28988
MB-0287	0.0423192
MB-0869	-0.279981
MB-4633	0.243089
MB-4627	-0.069306
MB-4004	0.0421976
MB-4708	0.0151479
MB-4618	0.270631
MB-4641	0.312128
MB-4622	-0.351963
MB-4634	-0.0327229
MB-4688	-0.0752374
MB-4665	0.197786
MB-4666	0.0258548
MB-4640	-0.28774
MB-4691	0.0129966
MB-4671	0.251111
MB-4667	-0.402516
MB-4721	0.095837
MB-4723	0.15258
MB-4718	-0.0264904
MB-4716	0.0494941
MB-4729	0.171216
MB-4717	-0.367672
MB-4724	-0.250083
MB-4770	-0.318835
MB-4752	-0.321249
MB-4762	0.0624947
MB-5169	0.228581
MB-4796	0.0735759
MB-4790	0.39262
MB-4797	0.38047
MB-4800	-0.170855
MB-5541	0.138964
MB-5549	-0.258616
MB-5519	0.192919
MB-5495	0.335069
MB-4832	0.216236
MB-4745	-0.314745
MB-4825	0.145945
MB-4814	0.0343459
MB-4757	-0.26612
MB-4694	-0.244976
MB-4698	0.290645
MB-4715	-0.276765
MB-4685	0.130766
MB-4712	0.0430461
MB-4672	0.359362
MB-4704	-0.167419
MB-4655	0.206765
MB-4651	-0.153122
MB-4661	0.213249
MB-4649	-0.0760145
MB-4642	0.255063
MB-4674	0.217556
MB-4648	0.343006
MB-5197	0.234447
MB-5152	-0.00465732
MB-5201	0.437495
MB-5189	0.257129
MB-5281	-0.170132
MB-5212	0.0625161
MB-5172	-0.307487
MB-5183	0.206894
MB-5185	-0.194567
MB-5014	0.17767
MB-4994	0.0873671
MB-5017	-0.335914
MB-4982	-0.198642
MB-5004	-0.138208
MB-4986	0.240594
MB-5327	-0.319953
MB-5341	0.362897
MB-5323	-0.371336
MB-5328	0.21212
MB-5318	0.172734
MB-5287	0.290051
MB-5324	0.287966
MB-4682	0.219771
MB-4710	-0.192061
MB-4701	0.37846
MB-4709	0.218859
MB-4686	0.254239
MB-4706	0.0979832
MB-4719	0.301537
MB-4702	-0.186254
MB-4908	0.193307
MB-4871	0.0716738
MB-4906	0.110531
MB-4911	-0.211818
MB-4866	0.395545
MB-4858	0.152535
MB-4862	-0.0744797
MB-4872	-0.0866674
MB-4887	0.187088
MB-4867	0.425269
MB-4888	-0.195669
MB-4929	-0.357772
MB-4945	-0.26822
MB-4930	0.0555823
MB-4894	0.27767
MB-4898	0.329215
MB-4670	0.00575029
MB-5013	0.336504
MB-4977	0.0216593
MB-4967	0.195266
MB-4981	-0.0383945
MB-4003	0.0673549
MB-4968	0.381334
MB-5052	-0.309491
MB-5049	0.130022
MB-5041	-0.434791
MB-5044	0.00319715
MB-5072	-0.223574
MB-4171	0.0169923
MB-5053	0.10794
MB-5045	-0.0856787
MB-5116	0.170061
MB-5120	-0.209617
MB-5074	0.107599
MB-5119	-0.141547
MB-5114	-0.304856
MB-4230	-0.120185
MB-4154	-0.207428
MB-5115	-0.340016
MB-4737	-0.0462778
MB-4764	0.0685192
MB-4735	0.257031
MB-4730	-0.0597393
MB-4733	-0.287584
MB-4758	-0.257242
MB-5033	0.00969253
MB-4741	-0.0359432
MB-4732	-0.335858
MB-5305	0.281105
MB-5256	0.271478
MB-5273	-0.11734
MB-5236	-0.280516
MB-5238	-0.197934
MB-5233	0.215754
MB-5244	0.106242
MB-5253	0.197081
MB-5260	0.102025
MB-4998	-0.0663638
MB-4993	-0.133251
MB-5001	0.26
MB-5084	0.154989
MB-4969	0.240153
MB-4999	0.400834
MB-5011	0.223163
MB-4959	0.0758097
MB-4599	-0.0409179
MB-4616	0.27357
MB-4623	0.23203
MB-4644	-0.108419
MB-4869	0.368076
MB-4878	0.212601
MB-4851	0.26158
MB-4233	0.0657553
MB-4937	0.309391
MB-4934	0.241441
MB-4899	0.242612
MB-4912	0.207887
MB-4935	-0.235488
MB-4933	0.30967
MB-4900	0.248476
MB-4941	0.237459
MB-5221	0.317688
MB-5139	0.0456028
MB-5222	-0.349375
MB-5097	0.00946538
MB-5338	0.0192171
MB-5315	-0.147112
MB-5195	0.07681
MB-5226	0.130725
MB-5232	-0.210857
MB-5160	0.259056
MB-5126	-0.30057
MB-5124	0.22467
MB-4855	0.0656994
MB-5279	0.216147
MB-4173	0.0811013
MB-5145	-0.281491
MB-4944	0.0382317
MB-4961	0.103271
MB-5121	0.131118
MB-4956	-0.133786
MB-4886	-0.169411
MB-4950	0.358951
MB-4965	0.18893
MB-4962	0.203053
MB-4952	-0.296357
MB-5267	0.27349
MB-5266	-0.0463277
MB-5396	0.0365969
MB-4938	-0.211495
MB-5351	-0.0414915
MB-5347	0.162843
MB-5312	-0.198128
MB-5311	-0.28367
MB-5284	0.342745
MB-4148	0.127334
MB-5078	-0.0851785
MB-5088	0.0254689
MB-5064	0.14752
MB-5107	0.139554
MB-5066	0.329933
MB-5068	0.0564491
MB-5061	0.0211789
MB-5070	-0.299261
MB-5059	0.359383
MB-4266	0.282955
MB-4276	0.0366425
MB-4771	0.270022
MB-4739	0.393019
MB-5331	0.117885
MB-4743	-0.0196014
MB-4785	0.188247
MB-4778	0.0814509
MB-4763	-0.173637
MB-4779	0.0151171
MB-4849	0.127612
MB-4787	0.34804
MB-4767	0.153124
MB-4784	-0.0225953
MB-5043	0.288466
MB-4992	-0.0193676
MB-5020	0.253671
MB-5019	0.100917
MB-5015	0.206955
MB-5048	0.334733
MB-5035	0.170748
MB-5398	0.449006
MB-5377	0.104232
MB-5291	0.281642
MB-5403	0.161596
MB-5224	0.147521
MB-5369	0.247653
MB-5404	0.112412
MB-5397	0.282842
MB-5378	-0.20704
MB-5388	0.315018
MB-5395	0.32692
MB-5365	0.298249
MB-5389	0.186889
MB-5393	-0.185687
MB-5361	0.296006
MB-5392	-0.26431
MB-5147	-0.128705
MB-4140	0.192906
MB-5138	-0.284193
MB-5123	-0.138792
MB-5065	-0.243811
MB-4127	-0.313235
MB-5058	-0.0889921
MB-5050	0.128601
MB-5027	0.138357
MB-5060	0.162229
MB-5062	-0.0604193
MB-5383	0.0607307
MB-5101	0.0606165
MB-5258	-0.240637
MB-5268	0.35046
MB-5261	0.318685
MB-5272	-0.283103
MB-5264	0.235444
MB-5259	-0.264988
MB-5306	0.110236
MB-5270	0.309485
MB-5411	-0.267208
MB-5490	0.305154
MB-5421	-0.260928
MB-5348	-0.246615
MB-5429	-0.0396953
MB-5405	-0.282941
MB-5414	0.14724
MB-5489	0.433318
MB-5417	-0.392082
MB-5481	0.00476212
MB-5409	-0.297196
MB-5299	-0.381549
MB-5408	-0.353465
MB-5475	-0.177838
MB-5505	0.0102746
MB-5100	-0.350246
MB-5502	0.361715
MB-5485	-0.0163029
MB-4293	0.209995
MB-4289	-0.143669
MB-5293	0.109465
MB-5381	-0.121005
MB-4834	-0.0143844
MB-5498	0.150222
MB-4749	0.263239
MB-4818	0.0217895
MB-4805	0.302173
MB-4809	-0.142134
MB-5418	0.194583
MB-5441	-0.187667
MB-5424	0.297584
MB-5296	-0.270019
MB-5446	-0.198426
MB-5093	0.110767
MB-5350	-0.202749
MB-5230	0.386619
MB-5206	0.231675
MB-4687	-0.181823
MB-5433	0.366516
MB-5442	-0.389454
MB-5427	-0.26244
MB-5491	0.252561
MB-5493	-0.0686793
MB-5451	0.293482
MB-5454	-0.257965
MB-5360	0.25609
MB-5229	-0.275263
MB-4827	0.0921426
MB-5455	-0.283265
MB-5370	0.0489559
MB-5290	0.256086
MB-5366	0.255854
MB-5382	0.128002
MB-5402	0.302266
MB-5288	-0.046654
MB-5384	0.337432
MB-5358	0.0208563
MB-4357	-0.181071
MB-4991	0.154358
MB-5401	0.336195
MB-5390	-0.346963
MB-5412	0.237941
MB-5193	0.11875
MB-5182	0.32693
MB-5157	-0.266178
MB-5205	-0.179404
MB-5161	0.136865
MB-5292	0.183901
MB-5211	0.290297
MB-5218	0.276348
MB-5209	-0.31226
MB-5227	0.133268
MB-5213	-0.137727
MB-5166	-0.0172272
MB-5163	-0.0808563
MB-5188	-0.135979
MB-5143	0.246256
MB-5329	-0.15478
MB-5322	0.185125
MB-5310	0.128059
MB-4000	-0.247208
MB-5240	0.205289
MB-5228	-0.247009
MB-5117	0.427096
MB-5176	-0.239011
MB-5215	-0.00532909
MB-5223	-0.334049
MB-5179	-0.151478
MB-5330	0.273904
MB-5144	0.153358
MB-5196	0.0100699
MB-5200	-0.169745
MB-5583	0.370815
MB-5601	-0.137943
MB-5632	0.0760561
MB-5616	-0.329638
MB-5604	0.105928
MB-5589	0.170366
MB-5582	0.0525755
MB-5571	0.0291384
MB-5596	0.280441
MB-5590	0.115557
MB-5599	0.237387
MB-5629	0.116616
MB-5579	-0.166043
MB-5623	0.297934
MB-5654	0.30141
MB-5617	0.296009
MB-5638	0.133099
MB-5635	-0.290624
MB-5642	0.314347
MB-5647	0.152145
MB-4018	0.0849741
MB-5584	-0.155263
MB-5626	0.221444
MB-5602	-0.27556
MB-5653	0.23638
MB-5576	0.0786129
MB-5575	-0.101354
MB-5646	0.171019
MB-5634	-0.284486
MB-5591	0.302642
MB-5567	0.297826
MB-5651	-0.32745
MB-5603	0.0927295
MB-5622	0.277939
MB-5597	0.302209
MB-5613	0.134702
MB-5580	0.22956
MB-5645	0.1834
MB-5548	-0.404261
MB-5526	-0.222074
MB-5531	-0.29501
MB-5468	-0.327559
MB-5474	-0.266954
MB-5514	-0.0201456
MB-5510	0.0576629
MB-5473	0.0805256
MB-5484	0.232057
MB-5432	0.386965
MB-5525	0.0875878
MB-5562	0.30559
MB-5497	0.350305
MB-5551	-0.238767
MB-5300	0.286864
MB-5560	-0.268519
MB-5550	0.160192
MB-5520	0.00408002
MB-5529	-0.197807
MB-5554	0.145275
MB-4421	0.266021
MB-4408	-0.360097
MB-4146	-0.346485
MB-5534	-0.237782
MB-5521	-0.304436
MB-5482	-0.246553
MB-5483	-0.253934
MB-5532	0.285511
MB-5556	-0.127851
MB-5518	0.244034
MB-5486	0.0728633
MB-5511	-0.266582
MB-5422	0.293965
MB-5535	-0.124838
MB-5477	0.215979
MB-5472	0.304336
MB-5540	-0.149501
MB-5184	0.0318967
MB-5294	-0.237827
MB-5565	-0.266423
MB-5040	0.13639
MB-4801	0.380173
MB-5499	0.181821
MB-5459	0.164114
MB-5243	0.107003
MB-4120	0.309973
MB-4966	0.129153
MB-5457	-0.145929
MB-4011	0.0801411
MB-5478	-0.145026
MB-4822	0.339113
MB-4017	0.0519357
MB-5018	0.224457
MB-4791	-0.0818516
MB-5118	0.28822
MB-4806	0.36207
MB-4970	0.193925
MB-2964	-0.150415
MB-2963	-0.348724
MB-2957	-0.291802
MB-2954	-0.247471
MB-2916	0.273699
MB-2725	0.31815
MB-2711	0.286127
MB-2730	0.166125
MB-2669	-0.274941
MB-2705	-0.0254646
MB-2728	0.0527099
MB-2708	-0.0387288
MB-2735	-0.235706
MB-3035	-0.104659
MB-3064	0.130358
MB-3060	0.240266
MB-3049	-0.0999425
MB-3037	0.304659
MB-3063	-0.226086
MB-3083	0.194781
MB-3046	-0.312914
MB-3067	-0.336132
MB-3351	0.263833
MB-3367	-0.220165
MB-3361	-0.0915118
MB-3412	-0.0343588
MB-3371	0.160316
MB-3429	-0.141757
MB-3360	-0.114406
MB-3403	0.138367
MB-3350	0.10508
MB-3355	-0.236109
MB-3329	-0.130372
MB-3467	-0.246609
MB-3341	0.0246957
MB-3298	0.0960022
MB-3357	0.267762
MB-3388	0.144955
MB-3365	0.148128
MB-2749	0.0357841
MB-2754	-0.199713
MB-2752	0.436478
MB-2745	0.258729
MB-2747	-0.177611
MB-2760	0.176028
MB-2742	-0.0943916
MB-2750	0.0343286
MB-2753	-0.313142
MB-2966	0.161766
MB-2953	-0.171902
MB-2969	-0.151
MB-3014	-0.380084
MB-2947	0.204994
MB-2951	-0.0418156
MB-2960	0.241709
MB-2970	-0.235354
MB-2971	0.144452
MB-2933	-0.0123922
MB-3479	-0.242461
MB-3490	0.141666
MB-3487	0.00624817
MB-3459	0.102175
MB-3476	-0.350556
MB-3492	0.0042977
MB-3452	-0.192676
MB-3303	-7.75811e-05
MB-3328	0.25099
MB-3300	0.236707
MB-3277	-0.269604
MB-3254	0.0907598
MB-3275	-0.0601911
MB-3272	0.0293172
MB-3271	-0.385589
MB-3292	-0.354657
MB-3840	0.185176
MB-2536	0.0879674
MB-2564	-0.214311
MB-2513	-0.242412
MB-2617	-0.128279
MB-2614	0.18326
MB-2632	-0.327894
MB-2556	-0.189048
MB-2624	-0.00164196
MB-2867	0.160486
MB-2922	-0.324908
MB-2917	-0.395121
MB-2858	0.053664
MB-2854	0.182122
MB-2853	0.0591646
MB-3235	0.0237215
MB-3165	-0.297902
MB-3171	0.0336914
MB-3167	0.279463
MB-3222	0.0397259
MB-3706	-0.255447
MB-3497	-0.427226
MB-3488	-0.0380042
MB-3711	0.0799249
MB-3548	0.124448
MB-3506	0.261779
MB-3525	0.119487
MB-3606	-0.250735
MB-3453	-0.0307706
MB-3545	0.248691
MB-3470	-0.265923
MB-2765	0.122045
MB-2763	0.00961187
MB-2767	0.0300182
MB-2790	0.230972
MB-2769	0.00974275
MB-2842	-0.254904
MB-2772	-0.0916792
MB-2779	0.213471
MB-2774	0.0587797
MB-2983	0.280269
MB-3005	0.000626526
MB-2977	0.240336
MB-2996	0.174545
MB-2999	-0.0196145
MB-2994	0.224283
MB-3025	-0.233158
MB-2984	-0.170949
MB-3002	-0.0816645
MB-2845	-0.284741
MB-2912	-0.203018
MB-2844	-0.17833
MB-2847	-0.33791
MB-2849	-0.18914
MB-2851	0.243667
MB-2848	0.201018
MB-2863	-0.0732038
MB-2840	0.0642634
MB-2843	-0.0699407
MB-3013	-0.0398926
MB-3058	-0.118264
MB-3016	-0.152533
MB-3057	-0.276722
MB-3008	-0.052914
MB-3021	0.243554
MB-3032	0.199978
MB-3007	0.28004
MB-3033	0.209551
MB-3026	-0.216187
MB-3006	-0.299666
MB-3439	0.0249804
MB-3437	0.0976554
MB-3395	-0.264007
MB-3386	-0.251249
MB-3382	-0.0686951
MB-3379	0.247149
MB-3430	0.193827
MB-3389	-0.0147654
MB-3378	-0.0347092
MB-3110	0.0608966
MB-3079	0.195216
MB-3103	0.213063
MB-3102	0.273631
MB-3085	0.334076
MB-3122	-0.138761
MB-3104	0.467431
MB-3123	-0.257379
MB-3121	0.00699718
MB-2835	-0.0296184
MB-2838	-0.00814311
MB-2801	0.205558
MB-2834	-0.380468
MB-2796	-0.0462584
MB-2857	-0.385074
MB-2819	0.153976
MB-2781	0.134368
MB-2793	-0.0138992
MB-2827	-0.309876
MB-2814	0.092714
MB-2791	0.226011
MB-2803	-0.18437
MB-2797	0.29947
MB-2795	-0.0850946
MB-2786	0.224271
MB-3850	-0.0687215
MB-3556	-0.309002
MB-3838	0.0913827
MB-3707	-0.258907
MB-3600	0.0704845
MB-3824	0.13355
MB-3781	0.290622
MB-2642	-0.0186808
MB-2686	-0.260561
MB-2616	-0.112167
MB-2634	0.220931
MB-2613	0.0729365
MB-3842	-0.0256488
MB-3866	-0.266927
MB-3874	0.120445
MB-3871	0.298268
MB-3702	-0.296689
MB-3105	0.244121
MB-3852	-0.0769155
MB-3854	0.212688
MB-3865	-0.0105578
MB-3228	0.0505215
MB-3028	-0.309315
MB-3502	-0.323551
MB-3567	-0.376779
MB-3752	-0.450982
MB-3450	0.00273191
MB-0444	0.228004
MB-0476	-0.309879
MB-0610	-0.325369
MB-0451	-0.182599
MB-0133	-0.122606
MB-0005	-0.0314781
MB-0048	-0.190111
MB-0083	0.0491541
MB-0053	0.0160585
MB-0056	-0.1537
MB-0068	-0.0554217
MB-0093	-0.220903
MB-0079	-0.234274
MB-0108	-0.190865
MB-0006	0.281332
MB-0014	0.0528143
MB-0022	-0.194127
MB-0039	-0.185972
MB-0062	-0.305418
MB-0054	-0.206233
MB-0081	-0.169521
MB-0064	0.0182611
MB-0107	0.153414
MB-4681	-0.0434735
MB-4626	0.031612
MB-4639	0.169264
MB-4673	0.0795267
MB-4711	-0.401803
MB-4607	0.119397
MB-4669	0.0569803
MB-4015	-0.311996
MB-2931	-0.00294294
MB-2927	0.313159
MB-2919	0.101095
MB-2944	0.172866
MB-2929	-0.350178
MB-2932	0.166297
MB-2724	-0.519272
MB-2712	0.33203
MB-3062	-0.309822
MB-3050	-0.0465374
MB-4722	0.267145
MB-4731	-0.193029
MB-4725	-0.151834
MB-4707	-0.369551
MB-4643	-0.120183
MB-3363	-0.325483
MB-3383	-0.364022
MB-3344	0.383639
MB-3381	0.178577
MB-3297	-0.27901
MB-3301	0.159088
MB-3088	0.338928
MB-2764	-0.224975
MB-2744	0.180671
MB-7114	-0.430719
MB-7118	0.057867
MB-7113	0.132093
MB-7130	-0.0335073
MB-7149	-0.0457428
MB-7140	-0.337715
MB-7208	-0.324319
MB-7170	-0.0321774
MB-7174	0.141536
MB-7252	-0.301305
MB-7244	0.332589
MB-7187	-0.277349
MB-7251	-0.350082
MB-7173	0.1354
MB-3001	-0.345516
MB-2952	0.220262
MB-7097	-0.225716
MB-7104	-0.287507
MB-7099	0.17385
MB-7069	-0.290341
MB-7066	-0.0733882
MB-7100	0.0524129
MB-7067	-0.158779
MB-7073	-0.199194
MB-7063	0.164551
MB-7102	-0.131024
MB-7068	-0.288675
MB-7075	0.330875
MB-7053	0.256246
MB-7074	-0.228628
MB-7057	-0.241684
MB-7109	0.0178545
MB-7051	-0.154908
MB-7071	-0.115808
MB-7106	0.141702
MB-7059	-0.321778
MB-7107	-0.00273603
MB-7076	0.181496
MB-7111	0.0958808
MB-7015	0.208992
MB-7026	0.00907305
MB-7013	0.422905
MB-7023	-0.354945
MB-7024	-0.1819
MB-7014	0.0855422
MB-7017	-0.294133
MB-7019	0.211198
MB-3510	0.0564061
MB-3500	-0.406975
MB-3396	-0.244776
MB-3435	-0.159969
MB-7186	0.373413
MB-7142	0.176787
MB-7196	-0.26533
MB-7171	0.323361
MB-7145	-0.35434
MB-7132	0.169591
MB-7189	-0.0706411
MB-7137	0.102418
MB-7181	-0.180549
MB-7155	-0.36737
MB-7138	0.150531
MB-3295	0.215621
MB-3218	-0.299224
MB-7232	0.163345
MB-7281	-0.198646
MB-7270	-0.412347
MB-7231	0.127052
MB-7220	0.0947563
MB-7277	0.175591
MB-7269	-0.244846
MB-7280	0.381819
MB-7227	-0.0921651
MB-7278	-0.0922368
MB-2610	-0.0850452
MB-2517	-0.262072
MB-2896	-0.0981761
MB-2901	0.368874
MB-2895	-0.283211
MB-2900	-0.0632013
MB-2939	-0.193697
MB-7008	-0.232126
MB-7002	-0.153468
MB-7000	0.281644
MB-7006	-0.0217581
MB-7007	-0.366535
MB-7011	-0.276407
MB-7001	-0.0048967
MB-7009	-0.36475
MB-7003	0.0462551
MB-7005	-0.156666
MB-7010	-0.0219274
MB-3153	-0.25083
MB-3211	-0.268829
MB-3181	-0.103185
MB-3252	0.335526
MB-3266	-0.133811
MB-7082	-0.34065
MB-7081	-0.399171
MB-7093	-0.0761062
MB-7083	-0.144838
MB-7091	-0.217658
MB-7065	0.317561
MB-7085	0.302943
MB-7096	0.218587
MB-7018	-0.263245
MB-7088	-0.307528
MB-7055	-0.391929
MB-7080	-0.115184
MB-7161	-0.106842
MB-7115	-0.30171
MB-7123	0.0635638
MB-7176	0.209478
MB-7121	-0.370912
MB-7172	0.118721
MB-7164	0.247632
MB-7127	0.312152
MB-7128	-0.0622131
MB-7157	0.193951
MB-7092	0.0080852
MB-7135	-0.298104
MB-3754	-0.22724
MB-3536	-0.126632
MB-3748	-0.283111
MB-3530	-0.0497365
MB-3582	-0.10357
MB-3528	-0.315596
MB-3576	-0.197321
MB-2770	0.442867
MB-2758	-0.363358
MB-2771	-0.325197
MB-7152	0.0394911
MB-7143	-0.0465674
MB-7197	0.174144
MB-7153	-0.314455
MB-7144	0.290174
MB-7185	0.285624
MB-7199	-0.0187618
MB-7158	-0.365014
MB-7163	0.308786
MB-7215	-0.115333
MB-7200	0.045487
MB-7193	-0.0348385
MB-7198	-0.0555791
MB-7256	-0.161776
MB-7258	-0.148106
MB-7194	-0.0402211
MB-7254	0.178537
MB-7262	-0.391697
MB-2990	0.386854
MB-2993	-0.262258
MB-3031	-0.212455
MB-2904	-0.341801
MB-2846	-0.264664
MB-7154	-0.259293
MB-7229	0.0864078
MB-7151	-0.324281
MB-7228	0.298107
MB-7218	0.145861
MB-7147	0.0829322
MB-7219	0.309818
MB-7165	-0.324859
MB-7150	0.119547
MB-3436	0.306823
MB-3462	0.416278
MB-3417	0.285451
MB-2721	0.177085
MB-3092	0.308195
MB-2821	-0.430489
MB-2850	-0.376303
MB-2820	-0.126318
MB-2823	-0.138062
MB-2792	0.0489594
MB-7273	-0.348493
MB-7283	-0.0208899
MB-7284	0.0781322
MB-7279	-0.0877596
MB-7233	0.220415
MB-7287	-0.00257012
MB-7250	-0.334366
MB-7238	-0.130206
MB-7285	-0.209532
MB-7260	-0.0504003
MB-7264	-0.120664
MB-7268	0.330376
MB-7276	0.0415457
MB-7212	0.234923
MB-7267	-0.294557
MB-7266	-0.0782822
MB-7216	0.0352828
MB-7195	0.237298
MB-7201	-0.387757
MB-7217	0.165981
MB-2778	0.0591597
MB-2815	0.412636
MB-2833	-0.391138
MB-3614	-0.0249194
MB-7052	-0.370854
MB-7124	0.390345
MB-7122	-0.140335
MB-7133	0.374523
MB-7084	-0.31507
MB-7101	0.402759
MB-7116	-0.100969
MB-7131	-0.0400407
MB-7090	-0.0657637
MB-7095	-0.0752391
MB-7094	0.0406055
MB-7087	-0.315617
MB-7077	0.0792916
MB-7072	-0.00468508
MB-7041	0.291972
MB-7044	-0.0595008
MB-7022	0.138905
MB-7070	0.0244016
MB-7079	-0.385851
MB-7035	0.015481
MB-7025	-0.337737
MB-7062	0.292704
MB-7036	-0.253348
MB-7046	0.0222466
MB-4839	-0.0327533
MB-5559	-0.0224321
MB-5463	0.203629
MB-4744	0.115497
MB-4769	-0.223279
MB-4484	0.343797
MB-5558	-0.0730602
MB-4750	0.206727
MB-4793	-0.281658
MB-4843	0.250551
MB-5563	-0.0163074
MB-5513	-0.118331
MB-5656	0.385508
MB-5530	0.0605189
MB-5553	0.268585
MB-4836	-0.113224
MB-4828	-0.00619444
MB-4697	-0.0325507
MB-4679	-0.338335
MB-4033	-0.0277764
MB-4692	0.0746953
MB-4675	0.10017
MB-4653	0.288717
MB-4663	-0.344084
MB-4660	-0.279014
MB-5275	0.121604
MB-4654	0.344967
MB-2618	0.0946942
MB-2718	-0.105207
MB-2643	-0.392242
MB-2629	0.0422481
MB-2645	-0.30204
MB-2626	-0.196242
MB-6263	0.149467
MB-6305	-0.309347
MB-6185	0.115125
MB-6187	-0.11254
MB-6248	-0.217411
MB-6330	-0.225687
MB-6184	-0.031326
MB-6329	0.0329917
MB-6283	0.253709
MB-6359	-0.194042
MB-6337	-0.239589
MB-6256	0.174518
MB-6201	0.367451
MB-6207	0.287544
MB-6194	0.227335
MB-6281	0.273988
MB-6322	-0.093126
MB-6223	-0.278133
MB-6190	0.14724
MB-6306	0.19068
MB-6188	-0.283277
MB-6318	-0.259189
MB-6228	-0.276492
MB-6226	0.240892
MB-6225	0.290054
MB-6280	-0.136259
MB-6253	0.2134
MB-6098	-0.255967
MB-6017	0.363241
MB-6019	-0.00463975
MB-6163	0.148387
MB-6157	-0.255165
MB-6179	0.136243
MB-6105	0.118869
MB-6047	0.020291
MB-6001	-0.0959011
MB-6050	0.0946436
MB-6169	-0.113283
MB-4548	-0.371729
MB-4564	0.399401
MB-4591	0.345459
MB-4557	0.228941
MB-4601	-0.205349
MB-4598	0.242554
MB-4578	0.116345
MB-4593	0.27958
MB-5186	0.409247
MB-4974	-0.315493
MB-4978	0.106402
MB-5086	0.0747303
MB-5150	0.308256
MB-5345	0.0847109
MB-4696	-0.237455
MB-4695	-0.0622417
MB-4714	-0.311352
MB-4705	0.183741
MB-4882	0.152114
MB-4879	-0.151314
MB-4881	-0.0927424
MB-4846	0.175511
MB-4870	0.13124
MB-4224	-0.18781
MB-4845	0.380296
MB-4904	-0.333577
MB-4865	-0.335632
MB-4876	-0.29699
MB-4860	0.250503
MB-5081	0.230538
MB-4897	0.194167
MB-4925	0.286059
MB-4883	0.137851
MB-4896	-0.151716
MB-4987	0.113485
MB-4416	-0.368119
MB-4374	0.120675
MB-4407	-0.300422
MB-5039	0.0364461
MB-4119	0.0229334
MB-4091	-0.187883
MB-5079	0.305473
MB-5073	-0.018454
MB-5105	0.356556
MB-4254	-0.222946
MB-5174	-0.152745
MB-4742	0.350059
MB-5239	0.104478
MB-5251	0.279873
MB-4996	0.126708
MB-4282	0.101159
MB-4603	0.044457
MB-4621	-0.285576
MB-4853	0.209196
MB-4362	0.334247
MB-4602	0.322632
MB-4222	-0.191359
MB-4893	-0.305191
MB-4859	-0.199797
MB-4212	-0.0342264
MB-4873	0.300795
MB-4942	-0.375516
MB-4949	0.276027
MB-4928	0.0759821
MB-5098	0.464566
MB-5313	-0.0180693
MB-4145	-0.158745
MB-5122	0.120039
MB-5278	0.139412
MB-4213	-0.037105
MB-4126	-0.249901
MB-4957	0.157134
MB-5470	0.100085
MB-5317	0.0649741
MB-5308	0.191732
MB-4976	0.033911
MB-5277	-0.0429514
MB-5110	-0.121113
MB-4046	-0.045496
MB-4012	-0.234569
MB-4141	-0.0101132
MB-4001	0.129769
MB-4792	-0.209105
MB-4738	0.404806
MB-4264	0.146403
MB-4794	0.258517
MB-4782	-0.100503
MB-5008	-0.170534
MB-4426	-0.285533
MB-4390	-0.0280835
MB-4434	0.134615
MB-4368	0.0658688
MB-4442	0.15229
MB-4418	0.0959597
MB-4381	-0.210174
MB-4395	0.0629658
MB-4630	-0.00142172
MB-6010	-0.305408
MB-6021	0.25536
MB-6059	0.144861
MB-6154	0.337755
MB-6097	-0.123728
MB-6107	0.211392
MB-6023	-0.0633143
MB-6152	-0.260629
MB-6018	0.276096
MB-6082	0.0284496
MB-6029	0.411148
MB-5295	-0.307301
MB-5386	0.363212
MB-5092	0.29242
MB-6068	-0.214585
MB-6039	-0.0310329
MB-6022	0.276556
MB-6125	0.126264
MB-6053	0.0941323
MB-6135	0.277468
MB-6042	0.0512295
MB-6058	-0.267726
MB-6077	0.175251
MB-6052	-0.255896
MB-5368	-0.211426
MB-4189	-0.315532
MB-5335	-0.179101
MB-4008	0.116029
MB-5134	0.0196342
MB-4139	0.293481
MB-5130	0.260796
MB-5135	-0.398009
MB-4880	-0.281169
MB-5054	-0.253921
MB-5057	-0.290379
MB-4098	-0.303575
MB-4760	0.118345
MB-5102	-0.274907
MB-5420	-0.111706
MB-5458	-0.242055
MB-5492	0.288695
MB-5407	0.389057
MB-5410	0.193588
MB-5435	0.311953
MB-5406	0.113503
MB-4329	0.419311
MB-4005	0.0236274
MB-6288	0.0714212
MB-6272	-0.389578
MB-6218	0.186375
MB-6246	-0.29594
MB-6217	0.249083
MB-6308	0.16432
MB-6271	0.0963698
MB-6245	-0.403309
MB-6233	0.148585
MB-4343	-0.30954
MB-4281	-0.172546
MB-4283	-0.0833634
MB-4341	-0.149802
MB-4303	-0.321187
MB-4274	0.233525
MB-4292	0.0624621
MB-4278	-0.0151944
MB-5399	0.115365
MB-5364	-0.0832086
MB-3526	-0.150275
MB-6138	0.136551
MB-6049	0.258758
MB-6055	-0.32985
MB-6108	0.125341
MB-6044	-0.00854983
MB-6181	0.288419
MB-6100	-0.0484581
MB-6085	-0.263559
MB-6113	-0.0272574
MB-6079	0.242694
MB-6103	0.213614
MB-6016	0.00796247
MB-6149	0.117812
MB-6131	-0.330532
MB-6007	0.0913343
MB-6147	0.206526
MB-6114	-0.101744
MB-6167	0.303187
MB-6146	0.248603
MB-6092	0.131194
MB-6160	-0.325183
MB-6075	0.138291
MB-6011	0.254368
MB-6071	-0.1202
MB-6214	0.231699
MB-6334	-0.000292363
MB-6346	0.0926668
MB-6319	0.0162824
MB-6200	0.00457037
MB-6336	-0.253789
MB-6211	0.262768
MB-6232	0.073287
MB-6234	0.328795
MB-6300	0.00448935
MB-5533	0.177801
MB-5543	-0.128293
MB-4236	-0.0388139
MB-4234	0.187121
MB-4270	-0.156733
MB-4235	-0.201097
MB-4250	0.177405
MB-4323	0.158843
MB-4318	0.0662402
MB-4333	0.0715907
MB-4339	0.106034
MB-4322	0.264046
MB-4351	-0.246654
MB-5063	-0.0753159
MB-4360	-0.341828
MB-4375	0.158098
MB-4798	0.129471
MB-4746	0.236709
MB-4838	-0.0601862
MB-4829	0.265416
MB-4802	0.0844635
MB-5426	-0.252549
MB-5444	0.265074
MB-5431	-0.258965
MB-5447	-0.0708672
MB-5434	0.115256
MB-5231	-0.292994
MB-5339	-0.198227
MB-5208	-0.283465
MB-5428	0.335403
MB-5440	-0.355797
MB-5425	0.0851188
MB-5298	-0.313935
MB-5334	0.033334
MB-5326	-0.216008
MB-4059	-0.159529
MB-6150	0.00584756
MB-6014	-0.0896904
MB-6145	0.0258214
MB-6012	-0.0761656
MB-6024	0.10647
MB-6124	0.0964196
MB-6171	0.284848
MB-6060	0.111007
MB-6008	0.311209
MB-6036	-0.355673
MB-6144	-0.400695
MB-5346	-0.330996
MB-5373	-0.230596
MB-6178	-0.291941
MB-6063	-0.169436
MB-6062	-0.369258
MB-6069	0.341411
MB-6141	0.324533
MB-6118	0.0566849
MB-6065	0.361836
MB-6006	0.103029
MB-6048	0.122551
MB-6116	-0.169966
MB-4310	-0.0399039
MB-4300	-0.197616
MB-4417	-0.25099
MB-4079	-0.167157
MB-4317	-0.194882
MB-4350	-0.237031
MB-4332	-0.292511
MB-4324	0.159037
MB-4306	0.124863
MB-7226	-0.050222
MB-7205	-0.318508
MB-7160	0.0907596
MB-7159	-0.289581
MB-7167	0.106578
MB-7207	-0.319613
MB-7237	0.12041
MB-7241	0.34606
MB-7236	0.0269848
MB-7168	-0.115523
MB-7162	0.170242
MB-7235	0.349912
MB-4331	0.0161431
MB-4353	0.1079
MB-4354	-0.365398
MB-4328	0.243265
MB-4348	0.0560318
MB-6030	0.363518
MB-6133	0.17274
MB-6083	0.310494
MB-6026	0.0962662
MB-6168	0.168283
MB-6101	0.168225
MB-6156	-0.145024
MB-6051	0.14951
MB-6182	-0.242996
MB-6080	-0.249386
MB-6143	-0.17858
MB-6164	0.30348
MB-0551	0.139003
MB-0391	-0.289022
MB-0367	-0.305937
MB-5171	0.159765
MB-5199	-0.146362
MB-5177	-0.219105
MB-5178	0.227564
MB-5280	0.380857
MB-5148	-0.266257
MB-4342	-0.188173
MB-5225	-0.224928
MB-4024	-0.230429
MB-6314	-0.0844745
MB-6257	0.299923
MB-6358	-0.345449
MB-6242	-0.305983
MB-6237	-0.278923
MB-6183	0.34932
MB-6254	0.0662188
MB-6231	0.071861
MB-6204	0.256486
MB-6229	0.0995719
MB-5154	-0.204875
MB-5175	-0.0245419
MB-5173	-0.246793
MB-5162	-0.394624
MB-5164	0.161915
MB-7253	-0.0659933
MB-7298	0.34103
MB-7299	-0.321393
MB-7293	-0.111207
MB-3978	-0.185413
MB-7288	-0.273459
MB-2923	-0.332003
MB-0402	0.0838627
MB-0381	0.00727332
MB-5271	-0.121363
MB-5235	-0.133399
MB-4931	-0.479512
MB-5332	-0.0182742
MB-7045	-0.195787
MB-7049	-0.331902
MB-7031	-0.35551
MB-7061	0.114641
MB-7050	-0.0186426
MB-7078	-0.501061
MB-7054	-0.435743
MB-7048	0.0369474
MB-7058	0.366433
MB-7056	0.317635
MB-7038	-0.301763
MB-7086	-0.0538667
MB-0177	0.190563
MB-0399	-0.134717
MB-0388	-0.251111
MB-0615	-0.00322176
MB-0265	-0.238664
MB-0116	0.409811
MB-0472	0.141244
MB-0191	-0.293413
MB-0231	0.362793
MB-0558	-0.335558
MB-0393	0.298954
MB-0553	-0.0434455
MB-0587	0.339993
MB-0611	-0.151775
MB-0640	0.276668
MB-0114	0.392817
MB-0222	0.118144
MB-0284	-0.241088
MB-0459	0.00137336
MB-0128	0.0260755
MB-0639	-0.222782
MB-0318	-0.168804
MB-0417	-0.0329221
MB-6238	0.236232
MB-6286	0.13288
MB-6328	0.391989
MB-6284	0.282199
MB-6363	-0.186581
MB-6224	-0.282874
MB-6297	0.220943
MB-6239	0.372943
MB-6208	0.110529
MB-6273	-0.200538
MB-6344	0.175762
MB-6312	0.01408
MB-6212	0.248157
MB-6302	-0.00620622
MB-6327	0.245571
MB-6287	-0.219945
MB-6251	-0.394554
MB-0489	-0.397589
MB-0342	0.0323555
MB-7289	0.19478
MB-3253	-0.118884
MB-7291	-0.268713
MB-7243	-0.0395404
MB-3466	-0.189389
MB-7286	0.333593
MB-7292	0.00682692
MB-7275	-0.0549905
MB-7249	0.208156
MB-7295	0.137705
MB-7297	0.146113
MB-7294	0.182082
MB-7296	0.115776
MB-3402	0.34186
MB-5113	0.102331
MB-5450	-0.307058
MB-7032	0.17657
MB-7037	0.310447
MB-7040	-0.0208089
MB-7020	-0.118267
MB-7042	0.107696
MB-7043	-0.0782559
MB-7028	0.150211
MB-7029	0.222689
MB-7027	-0.166719
MB-7060	0.0847917
MB-7034	-0.0353273
MB-5191	0.082838
MB-5214	0.214714
MB-5204	0.0869414
MB-5155	0.0141226
MB-5190	-0.251172
MB-5614	0.0184431
MB-5592	0.110422
MB-0437	0.0285499
MB-0028	0.0784481
MB-0309	0.314855
MB-0100	-0.308897
MB-5572	-0.344548
MB-5655	-0.319161
MB-5577	-0.267602
MB-5620	0.249949
MB-5652	0.0891089
MB-0537	-0.0748728
MB-0544	0.252075
MB-0468	-0.154884
MB-0205	0.235997
MB-0233	0.224313
MB-0200	-0.32082
MB-0244	0.260967
MB-5588	-0.281245
MB-5628	0.0466693
MB-5633	-0.359934
MB-0253	0.298325
MB-0226	0.258276
MB-0278	-0.258291
MB-0266	0.0875101
MB-0577	0.30394
MB-0531	0.0591458
MB-0245	-0.127047
MB-5641	0.250326
MB-5640	0.325901
MB-0534	0.0804514
MB-0230	-0.124841
MB-0109	-0.0258392
MB-0304	-0.0302814
MB-0369	0.0586982
MB-0627	-0.264181
MB-0492	-0.0514373
MB-0147	0.0505342
MB-0442	-0.228252
MB-0111	0.193435
MB-0634	-0.364697
MB-0280	0.290594
MB-0490	0.0701413
MB-0178	-0.0625849
MB-0242	0.330294
MB-5624	-0.293108
MB-5593	-0.0306302
MB-4010	0.16555
MB-5605	0.330892
MB-5636	0.137091
MB-4529	0.11617
MB-5566	-0.156387
MB-0268	0.306177
MB-0275	0.119418
MB-0127	0.0865486
MB-0045	-0.168928
MB-0414	-0.406294
MB-0259	-0.284196
MB-0396	-0.261905
MB-0874	-0.278982
MB-0179	-0.257847
MB-0526	0.19278
MB-0586	0.0545935
MB-0508	0.27888
MB-0288	0.217595
MB-0269	-0.491246
MB-0582	-0.239458
MB-0901	-0.358094
MB-0000	-0.0552352
MB-0535	0.166378
MB-0469	-0.0107214
MB-0478	0.0780291
MB-0170	-0.0610026
MB-0464	-0.305796
MB-0421	-0.0575095
MB-0623	-0.0429645
MB-0241	-0.0232953
MB-0163	-0.416713
MB-0149	-0.288268
MB-0350	-0.437725
MB-0512	0.3058
MB-0046	0.242457
MB-0134	-0.0665029
MB-0495	-0.340089
MB-0470	-0.269085
MB-0872	0.237045
MB-0661	0.161092
MB-0339	-0.109481
MB-0264	-0.0422292
MB-0175	0.0719342
MB-0303	-0.282419
MB-0172	0.248781
MB-0125	0.259184
MB-0340	-0.187791
MB-0234	0.124446
MB-0487	0.133363
MB-0305	0.281825
MB-0502	-0.393023
MB-0663	0.0313966
MB-0130	-0.0181774
MB-0289	-0.29703
MB-0129	-0.0136293
MB-0343	0.360783
MB-0458	0.24149
MB-0570	0.240734
MB-0488	-0.0876584
MB-0655	0.222881
MB-0235	0.220607
MB-0484	0.301887
MB-0436	-0.332693
MB-0877	-0.098629
MB-0097	0.112884
MB-0897	9.33156e-05
MB-0095	0.0872917
MB-0227	0.314161
MB-0353	-0.0533315
MB-0522	-0.0260324
MB-0646	0.272056
MB-0293	-0.0987411
MB-0552	-0.277155
MB-0260	0.3664
MB-0256	0.10393
MB-0626	-0.0432953
MB-0211	-0.272998
MB-0124	0.35377
MB-0510	0.269346
MB-0365	-0.152566
MB-0290	0.0715043
MB-0113	-0.239635
MB-0620	-0.133399
MB-0282	0.183078
MB-0228	0.371344
MB-0578	0.172199
MB-0479	-0.138214
MB-0263	0.235947
MB-0509	-0.0133418
MB-0279	-0.0776264
MB-0168	-0.147446
MB-0588	-0.0915706
MB-0462	-0.348046
MB-0262	-0.248418
MB-0554	-0.0493822
MB-0418	-0.0138576
MB-0193	0.19783
MB-0652	-0.215625
MB-0638	-0.241065
MB-0188	-0.260791
MB-0617	-0.356459
MB-7225	-0.378852
MB-7141	0.2304
MB-7234	0.0847468
MB-7089	-0.344195
MB-7030	-0.315595
MB-7004	0.18589
MB-7119	-0.360558
MB-7263	0.0505578
MB-7012	-0.224446
MB-0174	-0.414834
MB-7182	-0.12903
MB-7039	-0.229333
MB-3797	0.018422
MB-7112	0.133817
MB-0308	0.101049
MB-7230	0.217752
MB-5452	0.370064
MB-6195	0.0647967
MB-6317	0.254746
MB-5464	0.273961
MB-5552	-0.0115305
MB-5547	-0.277294
MB-6189	0.224211
MB-6122	0.0537067
MB-6192	0.295684
MB-4820	-0.0154982
MB-5527	-0.398248
MB-5167	0.0641993
MB-5465	-0.277268
MB-5453	-0.00828842
MB-5471	0.138602
MB-5127	0.304153
MB-4313	-0.19399
