# Supplementary material for: The prognostic value of MEK pathway–associated estrogen receptor signaling activity for female cancers
Source: Br J Cancer. 2024 Apr 6;130(11):1875–84. doi: 10.1038/s41416-024-02668-w (PMC11130254; doi:10.1038/s41416-024-02668-w)
Supplement: Supplementary file 5 — Table S3 [file 41416_2024_2668_MOESM5_ESM.xlsx]

## Sheet: Sheet1
	Diagnostic stage (%)
Group	T1	T2	T3	T4
ESR1_high_EERES_high	22.8571	58.5714	17.1429	1.42857
ESR1_high_EERES_low	14.4578	61.4458	20.4819	0
ESR1_low_EERES_high	24.0964	46.988	24.0964	2.40964
ESR1_low_EERES_low	16	55	27	0.5
Chi-square p-value=0.2633522993076586
	Diagnostic age (%)
Group	21-40	41-60	61-80	81-100
ESR1_high_EERES_high	4.28571	42.8571	44.2857	8.57143
ESR1_high_EERES_low	0	28.9157	61.4458	9.63855
ESR1_low_EERES_high	13.253	56.6265	26.506	3.61446
ESR1_low_EERES_low	7	56	30	7
Chi-square p-value=1.4719298289653065e-06
	Histotype (%)
Group	Infiltrating Ductal Carcinoma	Infiltrating Lobular Carcinoma	Metaplastic Carcinoma	Mixed Histology (please specify)	Mucinous Carcinoma	Other, specify
ESR1_high_EERES_low	71.0843	13.253	0	4.81928	6.0241	4.81928
ESR1_high_EERES_high	72.8571	11.4286	0	5.71429	4.28571	5.71429
ESR1_low_EERES_high	69.8795	24.0964	0	1.20482	1.20482	3.61446
ESR1_low_EERES_low	60.5	31	1	2.5	2	3
Chi-square p-value=0.03417106140899174
