# Supplementary material for: The prognostic value of MEK pathway–associated estrogen receptor signaling activity for female cancers
Source: Br J Cancer. 2024 Apr 6;130(11):1875–84. doi: 10.1038/s41416-024-02668-w (PMC11130254; doi:10.1038/s41416-024-02668-w)
Supplement: Supplementary file 6 — Table S4 [file 41416_2024_2668_MOESM6_ESM.xlsx]

## Sheet: Sheet1
Tumor Sample ID	Survival time (year)	ESR1	EERES
LGS107	1.4	10	-0.193382
LGS108	1.9	25.4	-0.367625
LGS111	2.1	13.9	-0.235362
LGS125	3.2	21.5	-0.0689845
LGS127	3	12.1	-0.374465
LGS128	1.6	20.4	-0.122857
LGS129	2	15.4	-0.264345
LGS112	15.2	11.1	-0.15031
LGS124	7.8	37.8	0.129689
LGS101	5.1	14.3	0.0328623
LGS122	8.3	8.1	-0.0829167
LGS126	15	30.2	0.185824
